# Supplementary material for: QTL Mapping and Marker Identification for Sex-Determining: Indicating XY Sex Determination System in the Swimming Crab (Portunus trituberculatus)
Source: Front Genet. 2018 Aug 23;9:337. doi: 10.3389/fgene.2018.00337 (PMC6119780; doi:10.3389/fgene.2018.00337)
Supplement: TABLE S1 — Primer used in this experiment. [file Table_1.XLSX]

## Sheet: Sheet1
Table S1 Primer used in this experiment
Primer for qPCR	Forward	Reverse
Target genes
poly[ADPribose] polymerase	CCTTTAGCCCATAAATTCCCG	ATGTATGGTTGTCCCTTTCTGTATCTA
DNA-directed RNA polymerase	TGCCAAGCGAACGAGTGC	ATTACGAGCGTAGGGCTATCTATG
G-protein coupled receptor	TAATCCGTAGACTGCAACGTGC	GGGAGTGAAATGTATGCTACCAAGT
Reference genes
RpL8 (ribosomal protein L8)	GCGTACCACAAGTATCGCGT	AGACCGACCTTCCTACCAGC
Primer for sex marker validation
Marker3097	ATCAAAAGCTTTTATTAAGATCTAGGTG	CAAGGGAGGTAACAAAGAGGAAC
Marker22016	ATCATTGTTTGAGGTCCATTTT	CCAGTCCTAATAAACCTTCCAG
Marker28318	GTTTCACAGCGAAGCCCG	CGATGGTATTCTCTTATGTCACCTC
Marker35698	TAGCACCTTTTGATGGATTTACA	GAGCACATGCACTCTCCTCTG
Marker37410	TGGTCGAGATGTGGACTATAGGC	CCTTGCTTTCCTCAAACCATGA
Marker38595	TCTGATCTCTCTAAAATTTCTGATTGG	GGAGTAGTCAGGAAAAACTGGCA
Marker42426	CCGCATGTTTGGGGGT	AACTCTTGCATTTAGGAGTTGGA
Marker46391	ACATCTTCCTCTTCCTTTCGCA	ACTCGGACCAAAACTGCCA
Marker54381	GCTTAGTGTTGACGGTGAACC	ACCCCATTACACGACGCA
Marker7940	GCAACAGAAGCCATACGCA	TCATTTCCAGGTCATTCCTCC
Marker22013	ATCATTGTTTGAGGTCCATTTT	CCAGTCCTAATAAACCTTCCAG
