# Supplementary material for: QTL Mapping and Marker Identification for Sex-Determining: Indicating XY Sex Determination System in the Swimming Crab (Portunus trituberculatus)
Source: Front Genet. 2018 Aug 23;9:337. doi: 10.3389/fgene.2018.00337 (PMC6119780; doi:10.3389/fgene.2018.00337)
Supplement: TABLE S2 — Quantitative trait locus (QTL) mapping of sex determination region in Portunus trituberculatus. [file Table_2.XLSX]

## Sheet: Sheet1
Table S2 QTL mapping of sex determination region in Portunus trituberculatus
Number	Group	Position	Marker	LOD	%Expl	Type
1	24	0.87	Marker33022	99.99	100	<nnxnp>
2	24	1.739	Marker41361	99.99	100	<nnxnp>
3	24	2.609	Marker26271	99.99	100	<nnxnp>
4	24	2.609	Marker4634	99.99	100	<nnxnp>
5	24	3.478	Marker20052	99.99	100	<nnxnp>
6	24	4.348	Marker828	99.99	100	<nnxnp>
7	24	9.431	Marker46391	19.03	53.2	<lmxll>
8	24	10.301	Marker6733	17.8	50.7	<lmxll>
9	24	12.055	Marker41453	20.48	55.8	<lmxll>
10	24	13.81	Marker6426	20.42	55.5	<efxeg>
11	24	13.81	Marker25749	20.42	55.5	<lmxll>
12	24	13.81	Marker10494	20.56	56.4	<abxcd>
13	24	14.687	Marker26977	24	61.4	<abxcd>
14	24	14.687	Marker8176	24.01	61.4	<hkxhk>
15	24	14.687	Marker27263	24	61.4	<efxeg>
16	24	16.015	Marker25217	19.02	53	<efxeg>
17	24	16.015	Marker9938	19.01	53	<nnxnp>
18	24	17.343	Marker29937	15.8	46.6	<abxcd>
19	24	17.343	Marker5683	15.8	46.6	<efxeg>
20	24	17.343	Marker20158	15.8	46.6	<efxeg>
21	24	17.343	Marker6718	15.8	46.6	<abxcd>
22	24	17.343	Marker29047	15.8	46.6	<abxcd>
23	24	17.343	Marker9920	15.8	46.6	<efxeg>
24	24	17.343	Marker3097	15.8	46.6	<lmxll>
25	24	19.597	Marker3862	15.82	46.6	<efxeg>
26	24	19.597	Marker19155	15.81	46.6	<nnxnp>
27	24	20.031	Marker37410	15.05	45.1	<lmxll>
28	24	20.031	Marker43408	15.01	44.9	<efxeg>
29	24	20.466	Marker24775	15.22	45.3	<efxeg>
30	24	22.253	Marker38100	16.81	48.7	<efxeg>
31	24	22.253	Marker38595	16.81	48.7	<lmxll>
32	24	23.122	Marker42757	18.07	51.2	<nnxnp>
33	24	23.122	Marker42414	18.07	51.2	<lmxll>
34	24	23.122	Marker71705	18.07	51.2	<efxeg>
35	24	23.122	Marker31324	18.07	51.2	<lmxll>
36	24	23.122	Marker31025	18.07	51.2	<lmxll>
37	24	23.557	Marker8573	18.08	51.2	<nnxnp>
38	24	23.557	Marker34158	18.08	51.2	<nnxnp>
39	24	23.992	Marker38097	17.81	50.7	<efxeg>
40	24	23.992	Marker54480	17.81	50.7	<lmxll>
41	24	24.869	Marker3735	17.75	50.6	<efxeg>
42	24	24.869	Marker20674	17.75	50.6	<abxcd>
43	24	24.869	Marker6882	17.75	50.6	<abxcd>
44	24	26.632	Marker9536	16.74	48.6	<nnxnp>
45	24	26.632	Marker14495	16.72	48.5	<abxcd>
46	24	27.501	Marker28318	15.8	46.6	<lmxll>
47	24	27.501	Marker46734	15.8	46.6	<hkxhk>
48	24	27.501	Marker52305	15.87	47	<nnxnp>
49	24	27.501	Marker22851	15.95	47.3	<abxcd>
50	24	28.097	Marker43997	17.65	50.6	<lmxll>
51	24	28.372	Marker30989	17.8	50.7	<efxeg>
52	24	28.372	Marker7940	17.8	50.7	<lmxll>
53	24	28.372	Marker49080	17.79	50.7	<nnxnp>
54	24	28.807	Marker81606	16.74	48.5	<lmxll>
55	24	28.807	Marker26510	16.73	48.5	<lmxll>
56	24	29.684	Marker35812	14.95	44.8	<efxeg>
57	24	29.684	Marker38663	14.95	44.8	<efxeg>
58	24	29.684	Marker15421	14.96	44.8	<lmxll>
59	24	30.561	Marker2935	15.37	45.7	<abxcd>
60	24	31.431	Marker12146	15.37	45.7	<hkxhk>
61	24	31.431	Marker44135	15.22	45.3	<nnxnp>
62	24	31.866	Marker30648	15.22	45.3	<efxeg>
63	24	31.866	Marker36368	15.22	45.3	<lmxll>
64	24	33.652	Marker19360	14.96	44.8	<abxcd>
65	24	33.652	Marker18878	14.96	44.8	<abxcd>
66	24	34.087	Marker7893	14.15	43	<abxcd>
67	24	41.098	Marker17951	14.41	43.6	<abxcd>
68	24	42.406	Marker5748	14.79	44.9	<nnxnp>
69	24	42.406	Marker3318	14.8	44.9	<nnxnp>
70	24	42.406	Marker26782	14.81	44.9	<nnxnp>
71	24	43.279	Marker42426	15.12	45.1	<lmxll>
72	24	43.279	Marker54381	15.12	45.1	<lmxll>
73	24	43.279	Marker2172	15.12	45.1	<lmxll>
74	24	43.279	Marker22016	15.12	45.1	<lmxll>
75	24	43.279	Marker26337	15.12	45.1	<abxcd>
76	24	43.279	Marker27164	15.12	45.1	<efxeg>
77	24	43.279	Marker15209	15.12	45.1	<abxcd>
78	24	44.591	Marker35698	14.21	43.1	<lmxll>
79	24	44.591	Marker17340	14.21	43.1	<efxeg>
80	24	44.591	Marker22358	14.21	43.1	<nnxnp>
81	24	44.591	Marker7820	14.21	43.1	<efxeg>
