# Supplementary material for: QTL Mapping and Marker Identification for Sex-Determining: Indicating XY Sex Determination System in the Swimming Crab (Portunus trituberculatus)
Source: Front Genet. 2018 Aug 23;9:337. doi: 10.3389/fgene.2018.00337 (PMC6119780; doi:10.3389/fgene.2018.00337)
Supplement: TABLE S3 — Marker genotyping data via SLAF analysis. [file Table_3.XLSX]

## Sheet: Sheet1
Table S3 Marker genotyping data via SLAF analysis
Marker ID	Marker Type	Male offspring	Male offspring	Male offspring	Male offspring	Male offspring	Male offspring	Male offspring	Male offspring	Male offspring	Male offspring	Male offspring	Male offspring	Male offspring	Male offspring	Male offspring	Male offspring	Male offspring	Male offspring	Male offspring	Male offspring	Male offspring	Male offspring	Male offspring	Male offspring	Male offspring	Male offspring	Male offspring	Male offspring	Male offspring	Male offspring	Male offspring	Male offspring	Male offspring	Male offspring	Male offspring	Female offspring	Female offspring	Female offspring	Female offspring	Female offspring	Female offspring	Female offspring	Female offspring	Female offspring	Female offspring	Female offspring	Female offspring	Female offspring
Marker46391	<lmxll>	ll	ll	ll	ll	ll	ll	ll	ll	lm	ll	ll	ll	ll	lm	ll	ll	ll	lm	ll	ll	ll	ll	ll	ll	ll	ll	ll	ll	ll	ll	ll	ll	ll	ll	ll	lm	lm	ll	ll	ll	ll	lm	lm	lm	lm	lm	lm	lm
Marker6733	<lmxll>	ll	ll	ll	ll	ll	ll	ll	ll	lm	ll	ll	ll	ll	lm	ll	ll	ll	lm	ll	ll	ll	ll	ll	ll	ll	ll	ll	ll	ll	ll	ll	ll	ll	ll	ll	lm	lm	ll	ll	ll	ll	lm	lm	lm	lm	lm	lm	lm
Marker41453	<lmxll>	ll	ll	ll	ll	ll	ll	ll	ll	lm	ll	ll	ll	ll	lm	ll	ll	ll	lm	ll	ll	ll	ll	ll	ll	ll	ll	ll	ll	ll	ll	ll	ll	ll	ll	ll	lm	lm	ll	ll	ll	lm	lm	lm	lm	lm	lm	lm	lm
Marker25749	<lmxll>	ll	ll	ll	ll	ll	ll	ll	ll	lm	ll	ll	ll	ll	lm	ll	ll	ll	lm	ll	ll	ll	ll	ll	ll	ll	ll	ll	ll	ll	ll	ll	ll	ll	ll	ll	lm	lm	ll	ll	ll	lm	lm	lm	lm	lm	lm	lm	lm
Marker3097	<lmxll>	ll	ll	ll	ll	ll	ll	ll	ll	lm	ll	ll	ll	ll	lm	ll	ll	ll	lm	ll	ll	ll	ll	ll	ll	ll	ll	ll	ll	ll	ll	ll	ll	ll	ll	ll	lm	ll	ll	ll	ll	lm	lm	lm	lm	lm	lm	lm	lm
Marker37410	<lmxll>	lm	lm	lm	lm	lm	lm	lm	lm	ll	lm	lm	lm	lm	ll	lm	lm	lm	ll	lm	lm	lm	lm	lm	lm	lm	lm	lm	lm	lm	lm	lm	lm	lm	lm	lm	ll	lm	lm	lm	lm	ll	ll	ll	ll	ll	ll	ll	ll
Marker38595	<lmxll>	lm	lm	lm	lm	lm	lm	lm	lm	ll	lm	lm	lm	lm	ll	lm	lm	lm	ll	lm	lm	lm	lm	lm	lm	lm	lm	lm	lm	lm	lm	lm	lm	lm	lm	lm	ll	lm	lm	lm	lm	ll	ll	ll	ll	ll	ll	ll	ll
Marker42414	<lmxll>	lm	lm	lm	lm	lm	lm	lm	lm	ll	lm	lm	lm	lm	ll	lm	lm	lm	ll	lm	lm	lm	lm	lm	lm	lm	lm	lm	lm	lm	lm	lm	lm	lm	lm	lm	ll	lm	lm	lm	lm	ll	ll	ll	ll	ll	ll	ll	ll
Marker31025	<lmxll>	lm	lm	lm	lm	lm	lm	lm	lm	ll	lm	lm	lm	lm	ll	lm	lm	lm	ll	lm	lm	lm	lm	lm	lm	lm	lm	lm	lm	lm	lm	lm	lm	lm	lm	lm	ll	lm	lm	lm	lm	ll	ll	ll	ll	ll	ll	ll	ll
Marker54480	<lmxll>	lm	lm	lm	lm	lm	lm	lm	lm	ll	lm	lm	lm	lm	ll	lm	lm	lm	ll	lm	lm	lm	lm	lm	lm	lm	lm	lm	lm	lm	lm	lm	lm	lm	lm	lm	ll	lm	lm	lm	lm	ll	ll	ll	ll	ll	ll	ll	ll
Marker28318	<lmxll>	ll	ll	ll	ll	ll	ll	ll	ll	lm	ll	ll	ll	ll	lm	ll	ll	ll	lm	ll	ll	ll	ll	ll	ll	ll	ll	ll	ll	ll	ll	ll	ll	ll	ll	ll	lm	ll	ll	ll	ll	lm	lm	lm	lm	lm	lm	lm	lm
Marker46734	<hkxhk>	hk	hk	hh	hk	hk	hh	hh	hh	kk	hh	hk	hh	hk	hk	hk	hh	hh	hk	hh	hh	hk	hh	hk	hk	hh	hh	hh	hh	hk	hk	hk	hk	hk	hh	hh	kk	hh	hk	hh	hk	hk	kk	kk	hk	kk	hk	kk	hk
Marker43997	<lmxll>	lm	lm	lm	lm	lm	lm	lm	lm	ll	lm	lm	lm	lm	ll	lm	lm	lm	ll	lm	lm	lm	lm	lm	lm	lm	lm	lm	lm	lm	lm	lm	lm	lm	lm	lm	ll	lm	lm	lm	lm	ll	ll	ll	ll	ll	ll	ll	ll
Marker7940	<lmxll>	ll	ll	ll	ll	ll	ll	ll	ll	lm	ll	ll	ll	ll	lm	ll	ll	ll	lm	ll	ll	ll	ll	ll	ll	ll	ll	ll	ll	ll	ll	ll	ll	ll	ll	ll	lm	ll	ll	ll	ll	lm	lm	lm	lm	lm	lm	lm	lm
Marker81606	<lmxll>	ll	ll	ll	ll	ll	ll	ll	ll	lm	ll	ll	ll	ll	lm	ll	ll	ll	lm	ll	ll	ll	ll	ll	ll	ll	ll	ll	ll	ll	ll	ll	ll	ll	ll	ll	lm	ll	ll	ll	ll	lm	lm	lm	lm	lm	lm	lm	lm
Marker36368	<lmxll>	ll	ll	ll	ll	ll	ll	ll	ll	lm	ll	ll	ll	ll	lm	ll	ll	ll	lm	ll	ll	ll	ll	ll	ll	ll	ll	ll	ll	ll	ll	ll	ll	ll	ll	ll	lm	ll	ll	ll	ll	lm	lm	lm	lm	lm	lm	lm	lm
Marker42426	<lmxll>	ll	ll	ll	ll	ll	ll	ll	ll	lm	ll	ll	ll	ll	lm	ll	ll	ll	lm	ll	ll	ll	ll	ll	ll	ll	ll	ll	ll	ll	ll	ll	ll	ll	ll	ll	lm	ll	ll	ll	ll	lm	lm	lm	lm	lm	lm	lm	lm
Marker54381	<lmxll>	lm	lm	lm	lm	lm	lm	lm	lm	ll	lm	lm	lm	lm	ll	lm	lm	lm	ll	lm	lm	lm	lm	lm	lm	lm	lm	lm	lm	lm	lm	lm	lm	lm	lm	lm	ll	lm	lm	lm	lm	ll	ll	ll	ll	ll	ll	ll	ll
Marker22016	<lmxll>	lm	lm	lm	lm	lm	lm	lm	lm	ll	lm	lm	lm	lm	ll	lm	lm	lm	ll	lm	lm	lm	lm	lm	lm	lm	lm	lm	lm	lm	lm	lm	lm	lm	lm	lm	ll	lm	lm	lm	lm	ll	ll	ll	ll	ll	ll	ll	ll
Marker35698	<lmxll>	lm	lm	lm	lm	lm	lm	lm	lm	ll	lm	lm	lm	lm	ll	lm	lm	lm	ll	lm	lm	lm	lm	lm	lm	lm	lm	lm	lm	lm	lm	lm	lm	lm	lm	lm	ll	lm	lm	lm	lm	ll	ll	ll	ll	ll	ll	ll	ll
[truncated: 68 more columns]
