# Supplementary material for: QTL Mapping and Marker Identification for Sex-Determining: Indicating XY Sex Determination System in the Swimming Crab (Portunus trituberculatus)
Source: Front Genet. 2018 Aug 23;9:337. doi: 10.3389/fgene.2018.00337 (PMC6119780; doi:10.3389/fgene.2018.00337)
Supplement: TABLE S4 — Segregation distortion markers in female group. [file Table_4.XLSX]

## Sheet: Sheet1
Table S4 Segregation distortion markers in female group
Marker	X2	Pvalue	Ratio	Valid	All	Missdata
Marker11642	50.57	0	nn:np=73:8	81	81	0
Marker11660	50.88	0	lm:ll=71:7	78	81	3
Marker131	75.11	0	lm:ll=80:1	81	81	0
Marker13166	73.35	0	ee:ef:eg:fg=42:31:1:0	74	81	7
Marker13381	53.78	0	nn:np=74:7	81	81	0
Marker13438	81.75	0	ee:ef:eg:fg=47:1:27:0	75	81	6
Marker1403	79.01	0	nn:np=0:81	81	81	0
Marker14054	54.79	0	ee:ef:eg:fg=40:6:30:1	77	81	4
Marker14565	50.57	0	lm:ll=73:8	81	81	0
Marker14951	57.09	0	lm:ll=75:6	81	81	0
Marker15032	77.01	0	lm:ll=0:79	79	81	2
Marker15413	52.26	0	hh:hk:kk=3:31:47	81	81	0
Marker15656	48.66	0	nn:np=71:8	79	81	2
Marker15854	75.11	0	nn:np=80:1	81	81	0
Marker16516	50.57	0	lm:ll=73:8	81	81	0
Marker1762	57.09	0	nn:np=75:6	81	81	0
Marker18585	49.61	0	nn:np=72:8	80	81	1
Marker20320	77.01	0	lm:ll=0:79	79	81	2
Marker20557	116.96	0	ee:ef:eg:fg=2:2:45:0	49	81	32
Marker20949	56.11	0	nn:np=74:6	80	81	1
Marker20965	50.57	0	nn:np=73:8	81	81	0
Marker21082	77.63	0	ac:ad:bc:bd=0:0:30:43	73	81	8
Marker21575	50.57	0	nn:np=73:8	81	81	0
Marker22072	92.22	0	ee:ef:eg:fg=2:44:5:3	54	81	27
Marker22250	51.16	0	nn:np=56:1	57	81	24
Marker22652	70.78	0	ee:ef:eg:fg=45:23:4:0	72	81	9
Marker2283	77.05	0	ee:ef:eg:fg=3:35:4:0	42	81	39
Marker22903	48.66	0	lm:ll=8:71	79	81	2
Marker233	79.01	0	lm:ll=81:0	81	81	0
Marker23563	50.57	0	nn:np=8:73	81	81	0
Marker23942	72.11	0	ee:ef:eg:fg=37:38:1:0	76	81	5
Marker24164	58.02	0	nn:np=0:60	60	81	21
Marker24984	56.38	0	nn:np=64:2	66	81	15
Marker25083	47.46	0	nn:np=9:72	81	81	0
Marker26211	58.53	0	nn:np=74:5	79	81	2
Marker26229	52.81	0	nn:np=73:7	80	81	1
Marker26405	46.51	0	nn:np=71:9	80	81	1
Marker26637	47.46	0	nn:np=9:72	81	81	0
Marker26643	78.01	0	lm:ll=0:80	80	81	1
Marker27072	57.09	0	nn:np=75:6	81	81	0
Marker27398	64	0	nn:np=4:77	81	81	0
Marker27447	53.78	0	nn:np=74:7	81	81	0
Marker27709	54.32	0	ee:ef:eg:fg=35:1:35:5	76	81	5
Marker28226	51.85	0	nn:np=72:7	79	81	2
Marker28337	45.8	0	nn:np=8:68	76	81	5
Marker2839	60.49	0	lm:ll=76:5	81	81	0
Marker2891	75.11	0	lm:ll=1:80	81	81	0
Marker28939	75.11	0	lm:ll=80:1	81	81	0
Marker28978	45.57	0	nn:np=70:9	79	81	2
Marker29253	57.09	0	nn:np=75:6	81	81	0
Marker29542	51.85	0	nn:np=72:7	79	81	2
Marker297	79.01	0	nn:np=0:81	81	81	0
Marker300	71.31	0	lm:ll=79:2	81	81	0
Marker30702	53.78	0	nn:np=74:7	81	81	0
Marker31089	67.88	0	ee:ef:eg:fg=39:34:1:1	75	81	6
Marker31666	81.49	0	ee:ef:eg:fg=47:1:30:0	78	81	3
Marker32300	63.34	0	nn:np=71:2	73	81	8
Marker32729	75.89	0	ee:ef:eg:fg=47:29:3:0	79	81	2
Marker33083	50.57	0	nn:np=73:8	81	81	0
Marker333	79.01	0	nn:np=0:81	81	81	0
Marker34214	50.57	0	nn:np=73:8	81	81	0
Marker34536	75.11	0	lm:ll=1:80	81	81	0
Marker34574	51.02	0	nn:np=0:53	53	81	28
Marker34868	48.25	0	nn:np=4:61	65	81	16
Marker35631	58.48	0	ee:ef:eg:fg=41:18:7:0	66	81	15
Marker36161	60.49	0	nn:np=76:5	81	81	0
Marker36289	53.15	0	nn:np=1:58	59	81	22
Marker36566	43.51	0	lm:ll=10:70	80	81	1
Marker36647	48.66	0	nn:np=71:8	79	81	2
Marker36737	59.3	0	ee:ef:eg:fg=35:35:4:0	74	81	7
Marker36832	50.58	0	hh:hk:kk=2:33:46	81	81	0
Marker37642	64.02	0	nn:np=66:0	66	81	15
Marker37688	74.11	0	ee:ef:eg:fg=38:36:0:0	74	81	7
Marker3790	75.11	0	nn:np=1:80	81	81	0
Marker3840	79.01	0	lm:ll=81:0	81	81	0
Marker39739	53.78	0	nn:np=74:7	81	81	0
Marker40460	57.14	0	nn:np=1:62	63	81	18
Marker41035	52.81	0	nn:np=73:7	80	81	1
Marker41945	48.25	0	nn:np=61:4	65	81	16
Marker42253	60.02	0	nn:np=0:62	62	81	19
Marker42853	59.02	0	nn:np=61:0	61	81	20
Marker43396	59.49	0	ee:ef:eg:fg=39:27:4:0	70	81	11
Marker43911	52.81	0	lm:ll=73:7	80	81	1
Marker44368	51.85	0	nn:np=72:7	79	81	2
Marker44874	64.02	0	nn:np=66:0	66	81	15
Marker45014	75.01	0	nn:np=0:77	77	81	4
Marker47681	60.21	0	ee:ef:eg:fg=39:30:3:1	73	81	8
Marker48581	59.51	0	lm:ll=75:5	80	81	1
Marker49234	46.51	0	nn:np=71:9	80	81	1
Marker49644	51.85	0	nn:np=72:7	79	81	2
Marker4984	74.11	0	lm:ll=79:1	80	81	1
Marker50133	65.33	0	nn:np=73:2	75	81	6
Marker51650	57.09	0	nn:np=75:6	81	81	0
Marker52142	52.66	0	nn:np=68:5	73	81	8
Marker52993	62.03	0	nn:np=75:4	79	81	2
Marker53981	44.63	0	nn:np=69:9	78	81	3
Marker54327	57.09	0	nn:np=70:4	74	81	7
Marker5513	67.6	0	lm:ll=78:3	81	81	0
Marker55444	45.12	0	nn:np=65:7	72	81	9
Marker55865	50.16	0	nn:np=55:1	56	81	25
Marker56277	44.63	0	nn:np=69:9	78	81	3
Marker57142	75.11	0	lm:ll=1:80	81	81	0
Marker57897	51.68	0	hh:hk:kk=3:28:45	76	81	5
Marker58241	51.25	0	nn:np=69:6	75	81	6
Marker58252	53.19	0	nn:np=71:6	77	81	4
Marker58342	69.58	0	ee:ef:eg:fg=49:5:18:4	76	81	5
Marker5851	50.57	0	lm:ll=8:73	81	81	0
Marker59207	49.92	0	nn:np=70:7	77	81	4
Marker5953	57.09	0	nn:np=75:6	81	81	0
Marker59567	47.46	0	nn:np=72:9	81	81	0
Marker6068	53.78	0	nn:np=74:7	81	81	0
Marker61743	56.11	0	nn:np=74:6	80	81	1
Marker62261	43.69	0	nn:np=68:9	77	81	4
Marker6247	75.11	0	nn:np=1:80	81	81	0
Marker62568	50.88	0	nn:np=71:7	78	81	3
Marker62757	45.57	0	lm:ll=9:70	79	81	2
Marker62886	56.7	0	nn:np=67:3	70	81	11
Marker63333	74.11	0	lm:ll=1:79	80	81	1
Marker63936	57.14	0	lm:ll=1:62	63	81	18
Marker64290	50.57	0	nn:np=73:8	81	81	0
Marker64296	46.08	0	nn:np=66:7	73	81	8
Marker6439	64	0	lm:ll=77:4	81	81	0
Marker65152	52.66	0	nn:np=68:5	73	81	8
Marker65553	46.08	0	nn:np=66:7	73	81	8
Marker65675	49.61	0	nn:np=72:8	80	81	1
Marker6641	59.51	0	lm:ll=75:5	80	81	1
Marker67116	54.17	0	nn:np=72:6	78	81	3
Marker68347	56.7	0	nn:np=67:3	70	81	11
Marker68762	53.16	0	nn:np=66:4	70	81	11
Marker710	67.6	0	nn:np=3:78	81	81	0
Marker712	50.57	0	nn:np=8:73	81	81	0
Marker71255	53.78	0	nn:np=74:7	81	81	0
Marker73413	43.51	0	nn:np=70:10	80	81	1
Marker73720	43.69	0	nn:np=68:9	77	81	4
Marker73729	71.31	0	nn:np=79:2	81	81	0
Marker73740	48	0	nn:np=68:7	75	81	6
Marker74382	52.22	0	nn:np=70:6	76	81	5
Marker74492	63.34	0	lm:ll=2:71	73	81	8
Marker7460	71.31	0	lm:ll=79:2	81	81	0
Marker74918	50.28	0	nn:np=68:6	74	81	7
Marker75850	45.12	0	nn:np=65:7	72	81	9
Marker76154	49.92	0	nn:np=70:7	77	81	4
Marker76875	61.04	0	nn:np=74:4	78	81	3
Marker8011	79.01	0	lm:ll=0:81	81	81	0
Marker8069	64	0	nn:np=4:77	81	81	0
Marker81345	63.01	0	nn:np=76:4	80	81	1
Marker825	64	0	lm:ll=77:4	81	81	0
Marker8253	71.13	0	ee:ef:eg:fg=35:1:41:1	78	81	3
Marker8256	64	0	lm:ll=77:4	81	81	0
Marker85086	43.69	0	nn:np=68:9	77	81	4
Marker85418	48.75	0	nn:np=64:5	69	81	12
Marker86016	63.01	0	nn:np=76:4	80	81	1
Marker8608	81.39	0	ee:ef:eg:fg=45:0:32:0	77	81	4
Marker8776	53.78	0	nn:np=7:74	81	81	0
Marker88245	49.73	0	nn:np=65:5	70	81	11
Marker8881	53.78	0	nn:np=7:74	81	81	0
Marker90200	49.92	0	nn:np=70:7	77	81	4
Marker92330	48.35	0	nn:np=66:6	72	81	9
Marker94182	58.53	0	nn:np=74:5	79	81	2
Marker9458	44.44	0	lm:ll=71:10	81	81	0
Marker100379	41.95	1e-10	nn:np=57:5	62	81	19
Marker12057	46.33	1e-10	hh:hk:kk=3:33:45	81	81	0
Marker127403	41.65	1e-10	nn:np=68:10	78	81	3
Marker19695	49.35	1e-10	ee:ef:eg:fg=31:2:39:7	79	81	2
Marker24749	49.49	1e-10	ee:ef:eg:fg=33:1:36:7	77	81	4
Marker25078	41.53	1e-10	lm:ll=70:11	81	81	0
Marker27263	49.08	1e-10	ee:ef:eg:fg=8:39:1:29	77	81	4
Marker32796	41.65	1e-10	nn:np=68:10	78	81	3
Marker33946	42.96	1e-10	lm:ll=8:65	73	81	8
Marker4768	43.02	1e-10	lm:ll=45:0	45	81	36
Marker54621	42.58	1e-10	lm:ll=10:69	79	81	2
Marker63317	41.65	1e-10	nn:np=68:10	78	81	3
Marker75768	41.65	1e-10	nn:np=68:10	78	81	3
Marker8715	41.53	1e-10	nn:np=70:11	81	81	0
Marker100063	40.13	2e-10	nn:np=62:8	70	81	11
Marker18553	40.61	2e-10	lm:ll=69:11	80	81	1
Marker23611	40.61	2e-10	lm:ll=69:11	80	81	1
Marker24871	48.15	2e-10	ee:ef:eg:fg=34:33:8:0	75	81	6
Marker50905	40.61	2e-10	lm:ll=69:11	80	81	1
Marker6426	48.05	2e-10	ee:ef:eg:fg=38:7:31:2	78	81	3
Marker77615	40.61	2e-10	nn:np=69:11	80	81	1
Marker15287	43.59	3e-10	hh:hk:kk=44:34:3	81	81	0
Marker26977	47.05	3e-10	ac:ad:bc:bd=38:29:7:2	76	81	5
Marker60824	39.7	3e-10	nn:np=68:11	79	81	2
Marker12721	38.72	5e-10	nn:np=69:12	81	81	0
Marker15529	38.72	5e-10	nn:np=69:12	81	81	0
Marker25749	38.72	5e-10	lm:ll=69:12	81	81	0
Marker29071	38.72	5e-10	lm:ll=12:69	81	81	0
Marker35356	38.72	5e-10	nn:np=69:12	81	81	0
Marker40384	38.88	5e-10	nn:np=10:65	75	81	6
Marker49482	38.78	5e-10	nn:np=67:11	78	81	3
Marker51233	38.78	5e-10	nn:np=67:11	78	81	3
Marker52024	38.78	5e-10	nn:np=11:67	78	81	3
Marker66151	38.72	5e-10	nn:np=69:12	81	81	0
Marker25217	45.47	7e-10	ee:ef:eg:fg=27:3:39:7	76	81	5
Marker25892	37.96	7e-10	nn:np=48:3	51	81	30
Marker48350	37.96	7e-10	nn:np=48:3	51	81	30
Marker32410	37.81	8e-10	nn:np=68:12	80	81	1
Marker34554	37.81	8e-10	lm:ll=68:12	80	81	1
Marker36354	45.38	8e-10	ee:ef:eg:fg=44:11:18:5	78	81	3
Marker42414	37.81	8e-10	lm:ll=12:68	80	81	1
Marker53286	37.81	8e-10	nn:np=68:12	80	81	1
Marker58139	37.87	8e-10	nn:np=66:11	77	81	4
Marker79914	37.12	1.1e-09	nn:np=52:5	57	81	24
Marker15874	37.03	1.2e-09	nn:np=0:39	39	81	42
Marker17935	36.96	1.2e-09	lm:ll=11:65	76	81	5
Marker74498	36.91	1.2e-09	nn:np=67:12	79	81	2
Marker10494	44.18	1.4e-09	ac:ad:bc:bd=1:6:25:34	66	81	15
Marker29265	43.93	1.6e-09	ee:ef:eg:fg=32:21:3:2	58	81	23
Marker1506	36	2e-09	lm:ll=68:13	81	81	0
Marker30509	36	2e-09	nn:np=46:3	49	81	32
Marker54346	36.01	2e-09	nn:np=66:12	78	81	3
Marker73062	36	2e-09	nn:np=68:13	81	81	0
Marker7940	36	2e-09	lm:ll=68:13	81	81	0
Marker34665	35.11	3.1e-09	nn:np=67:13	80	81	1
Marker42939	35.11	3.1e-09	lm:ll=13:67	80	81	1
Marker43997	35.15	3.1e-09	lm:ll=11:63	74	81	7
Marker29937	42	4e-09	ac:ad:bc:bd=7:3:37:25	72	81	9
Marker1414	41.8	4.4e-09	ee:ef:eg:fg=5:27:8:0	40	81	41
Marker20066	34.03	5.4e-09	lm:ll=36:0	36	81	45
Marker6882	41.18	6e-09	ac:ad:bc:bd=7:4:37:29	77	81	4
Marker1923	33.38	7.6e-09	lm:ll=14:67	81	81	0
Marker46391	33.38	7.6e-09	lm:ll=67:14	81	81	0
Marker6733	33.38	7.6e-09	lm:ll=67:14	81	81	0
Marker40880	33.35	7.7e-09	nn:np=65:13	78	81	3
Marker42815	33.35	7.7e-09	nn:np=13:65	78	81	3
Marker84083	33.35	7.7e-09	nn:np=65:13	78	81	3
Marker41453	33.33	7.8e-09	lm:ll=63:12	75	81	6
Marker54480	33.33	7.8e-09	lm:ll=12:63	75	81	6
Marker38260	33.23	8.2e-09	lm:ll=1:38	39	81	42
Marker3735	40.44	8.6e-09	ee:ef:eg:fg=5:29:7:38	79	81	2
Marker20674	40.26	9.4e-09	ac:ad:bc:bd=3:7:28:35	73	81	8
Marker94301	32.65	1.1e-08	nn:np=45:4	49	81	32
Marker32373	32.51	1.18e-08	nn:np=66:14	80	81	1
Marker38444	32.51	1.18e-08	nn:np=14:66	80	81	1
Marker26510	32.45	1.23e-08	lm:ll=12:62	74	81	7
Marker30989	39.7	1.23e-08	ee:ef:eg:fg=32:5:36:7	80	81	1
Marker16083	39.56	1.32e-08	ac:ad:bc:bd=0:0:22:14	36	81	45
Marker9920	39.47	1.38e-08	ee:ef:eg:fg=38:7:26:5	76	81	5
Marker6718	39.44	1.4e-08	ac:ad:bc:bd=5:6:24:37	72	81	9
Marker36592	38.97	1.76e-08	ee:ef:eg:fg=29:29:7:1	66	81	15
Marker31025	31.59	1.9e-08	lm:ll=13:63	76	81	5
Marker82792	31.59	1.9e-08	nn:np=63:13	76	81	5
Marker3862	38.58	2.13e-08	ee:ef:eg:fg=6:28:6:37	77	81	4
Marker41405	38.33	2.4e-08	ee:ef:eg:fg=13:29:1:5	48	81	33
Marker48899	31.11	2.43e-08	lm:ll=41:3	44	81	37
Marker3097	30.86	2.77e-08	lm:ll=66:15	81	81	0
Marker44176	30.86	2.77e-08	nn:np=15:66	81	81	0
Marker8797	30.86	2.77e-08	nn:np=15:66	81	81	0
Marker9947	30.78	2.89e-08	lm:ll=64:14	78	81	3
Marker81606	30.72	2.98e-08	lm:ll=62:13	75	81	6
Marker26063	37.63	3.38e-08	ac:ad:bc:bd=7:5:37:24	73	81	8
Marker24801	30.01	4.29e-08	lm:ll=65:15	80	81	1
Marker84219	29.85	4.66e-08	nn:np=61:13	74	81	7
Marker19360	36.64	5.47e-08	ac:ad:bc:bd=4:8:25:36	73	81	8
Marker30848	29.16	6.65e-08	lm:ll=64:15	79	81	2
Marker32143	29.16	6.65e-08	lm:ll=64:15	79	81	2
Marker62159	28.89	7.66e-08	nn:np=54:10	64	81	17
Marker38100	35.88	7.94e-08	ee:ef:eg:fg=7:25:6:37	75	81	6
Marker2705	35.79	8.29e-08	ee:ef:eg:fg=19:1:22:1	43	81	38
Marker7893	35.68	8.77e-08	ac:ad:bc:bd=38:25:8:6	77	81	4
Marker23856	28.44	9.64e-08	nn:np=16:65	81	81	0
Marker28318	28.44	9.64e-08	lm:ll=65:16	81	81	0
Marker38595	28.44	9.64e-08	lm:ll=16:65	81	81	0
Marker61727	28.44	9.64e-08	nn:np=16:65	81	81	0
Marker62954	28.44	9.64e-08	nn:np=16:65	81	81	0
Marker44413	28.32	1.028e-07	nn:np=15:63	78	81	3
Marker2935	35.26	1.072e-07	ac:ad:bc:bd=8:5:36:27	76	81	5
Marker3450	35.08	1.174e-07	ee:ef:eg:fg=40:12:22:5	79	81	2
Marker26786	28.02	1.203e-07	nn:np=9:51	60	81	21
Marker50611	27.61	1.482e-07	lm:ll=64:16	80	81	1
Marker14495	34.57	1.501e-07	ac:ad:bc:bd=7:4:33:26	70	81	11
Marker42637	34.07	1.918e-07	ee:ef:eg:fg=24:6:37:8	75	81	6
Marker29047	33.9	2.081e-07	ac:ad:bc:bd=25:33:5:6	69	81	12
Marker47661	26.78	2.274e-07	lm:ll=63:16	79	81	2
Marker25587	33.7	2.291e-07	ee:ef:eg:fg=39:12:21:5	77	81	4
Marker20440	26.69	2.383e-07	nn:np=2:34	36	81	45
Marker37410	26.27	2.975e-07	lm:ll=11:53	64	81	17
Marker10309	26.12	3.203e-07	nn:np=17:64	81	81	0
Marker14104	26.12	3.203e-07	lm:ll=64:17	81	81	0
Marker1878	26.12	3.203e-07	nn:np=17:64	81	81	0
Marker22016	26.12	3.203e-07	lm:ll=17:64	81	81	0
Marker23941	26.12	3.203e-07	lm:ll=17:64	81	81	0
Marker57002	26.12	3.203e-07	nn:np=17:64	81	81	0
Marker16431	25.93	3.543e-07	nn:np=4:38	42	81	39
Marker18878	32.79	3.572e-07	ac:ad:bc:bd=8:6:36:25	75	81	6
Marker36368	25.31	4.875e-07	lm:ll=63:17	80	81	1
Marker53307	25.31	4.875e-07	lm:ll=63:17	80	81	1
Marker1609	32	5.234e-07	ee:ef:eg:fg=31:19:3:7	60	81	21
Marker66726	25.14	5.324e-07	nn:np=16:61	77	81	4
Marker27164	31.68	6.1e-07	ee:ef:eg:fg=36:10:25:5	76	81	5
Marker32040	24.85	6.213e-07	lm:ll=14:57	71	81	10
Marker42426	24.85	6.213e-07	lm:ll=57:14	71	81	10
Marker27195	31.6	6.354e-07	ac:ad:bc:bd=4:6:19:31	60	81	21
Marker48534	24.72	6.627e-07	nn:np=55:13	68	81	13
Marker17340	31.43	6.899e-07	ee:ef:eg:fg=37:10:26:6	79	81	2
Marker38097	31.37	7.118e-07	ee:ef:eg:fg=7:24:6:34	71	81	10
Marker51248	24.51	7.407e-07	nn:np=17:62	79	81	2
Marker60621	24.51	7.407e-07	lm:ll=62:17	79	81	2
Marker38663	31.05	8.286e-07	ee:ef:eg:fg=8:25:7:36	76	81	5
Marker14068	30.55	1.0589e-06	ee:ef:eg:fg=37:12:21:5	75	81	6
Marker54381	23.71	1.1228e-06	lm:ll=17:61	78	81	3
Marker58632	23.71	1.1228e-06	nn:np=61:17	78	81	3
Marker22097	30.38	1.1499e-06	ee:ef:eg:fg=23:5:37:12	77	81	4
Marker20158	30.35	1.1636e-06	ee:ef:eg:fg=7:25:6:33	71	81	10
Marker3577	29.9	1.4485e-06	ee:ef:eg:fg=22:7:39:12	80	81	1
Marker39111	23.11	1.5279e-06	lm:ll=62:18	80	81	1
Marker42631	23.11	1.5279e-06	lm:ll=62:18	80	81	1
Marker30648	29.61	1.6689e-06	ee:ef:eg:fg=10:35:6:28	79	81	2
Marker47443	22.91	1.6985e-06	lm:ll=17:60	77	81	4
Marker64737	22.91	1.6985e-06	nn:np=17:60	77	81	4
Marker5683	29.57	1.7015e-06	ee:ef:eg:fg=7:27:7:33	74	81	7
Marker35698	22.72	1.8778e-06	lm:ll=16:58	74	81	7
Marker76801	22.72	1.8778e-06	nn:np=58:16	74	81	7
Marker39561	22.33	2.297e-06	lm:ll=18:61	79	81	2
Marker46734	25.81	2.4796e-06	hh:hk:kk=8:34:39	81	81	0
Marker35812	28.73	2.5478e-06	ee:ef:eg:fg=7:26:8:34	75	81	6
Marker31212	22.12	2.5634e-06	nn:np=17:59	76	81	5
Marker20991	28.39	3.0045e-06	ee:ef:eg:fg=38:12:22:7	79	81	2
Marker28527	21.78	3.0613e-06	lm:ll=19:62	81	81	0
Marker33351	21.78	3.0613e-06	lm:ll=19:62	81	81	0
Marker15209	28.31	3.1316e-06	ac:ad:bc:bd=6:10:24:35	75	81	6
Marker27598	21.55	3.4449e-06	nn:np=18:60	78	81	3
Marker47125	21.55	3.4449e-06	nn:np=18:60	78	81	3
Marker49316	21.55	3.4449e-06	nn:np=18:60	78	81	3
Marker39943	28.09	3.4718e-06	ee:ef:eg:fg=37:10:20:8	75	81	6
Marker9202	21.33	3.8596e-06	lm:ll=58:17	75	81	6
Marker12808	21.01	4.563e-06	lm:ll=19:61	80	81	1
Marker19125	21.01	4.563e-06	lm:ll=61:19	80	81	1
Marker49079	21.01	4.563e-06	nn:np=19:61	80	81	1
Marker63591	27.44	4.7643e-06	ee:ef:eg:fg=37:12:16:8	73	81	8
Marker56660	20.78	5.1539e-06	nn:np=18:59	77	81	4
Marker39066	27.13	5.534e-06	ee:ef:eg:fg=26:7:35:10	78	81	3
Marker16872	27.11	5.584e-06	ac:ad:bc:bd=7:11:19:36	73	81	8
Marker17951	26.97	5.9647e-06	ac:ad:bc:bd=10:6:34:24	74	81	7
Marker46712	26.94	6.0544e-06	ee:ef:eg:fg=35:6:15:13	69	81	12
Marker63521	20.34	6.4898e-06	nn:np=55:16	71	81	10
Marker24775	26.72	6.7459e-06	ee:ef:eg:fg=11:34:6:27	78	81	3
Marker62231	20.25	6.7841e-06	nn:np=19:60	79	81	2
Marker28690	26.67	6.9008e-06	ee:ef:eg:fg=39:11:18:11	79	81	2
Marker9361	26.57	7.2464e-06	ee:ef:eg:fg=14:37:6:22	79	81	2
Marker6235	20.1	7.3398e-06	nn:np=5:34	39	81	42
Marker14757	26.51	7.4477e-06	ee:ef:eg:fg=38:13:19:8	78	81	3
Marker72358	20.02	7.6603e-06	lm:ll=40:8	48	81	33
Marker12104	20.01	7.6911e-06	lm:ll=18:58	76	81	5
Marker22516	26.26	8.4074e-06	ee:ef:eg:fg=28:13:23:1	65	81	16
Marker1278	19.75	8.8119e-06	nn:np=20:61	81	81	0
Marker16819	19.75	8.8119e-06	lm:ll=20:61	81	81	0
Marker25477	19.75	8.8119e-06	lm:ll=20:61	81	81	0
Marker34199	19.75	8.8119e-06	nn:np=20:61	81	81	0
Marker43143	19.75	8.8119e-06	nn:np=61:20	81	81	0
Marker22851	26.13	8.9621e-06	ac:ad:bc:bd=25:26:4:7	62	81	19
Marker31630	26.1	9.0773e-06	ee:ef:eg:fg=36:13:23:6	78	81	3
Marker96141	19.56	9.7635e-06	nn:np=16:54	70	81	11
Marker34202	19.5	1.006e-05	nn:np=19:59	78	81	3
Marker35139	19.5	1.006e-05	lm:ll=59:19	78	81	3
Marker26337	25.89	1.0078e-05	ac:ad:bc:bd=23:32:5:10	70	81	11
Marker11761	22.83	1.1044e-05	hh:hk:kk=7:37:37	81	81	0
Marker63711	19.22	1.1649e-05	nn:np=41:9	50	81	31
Marker28160	25.58	1.1683e-05	ac:ad:bc:bd=36:21:12:7	76	81	5
Marker22777	19.01	1.2986e-05	lm:ll=60:20	80	81	1
Marker50667	19.01	1.2986e-05	lm:ll=60:20	80	81	1
Marker74533	19.01	1.2986e-05	nn:np=20:60	80	81	1
Marker29737	25.32	1.3235e-05	ac:ad:bc:bd=36:20:11:8	75	81	6
Marker48937	18.95	1.3413e-05	nn:np=48:13	61	81	20
Marker44194	18.75	1.4877e-05	nn:np=19:58	77	81	4
Marker30598	25.03	1.5217e-05	ee:ef:eg:fg=27:22:17:0	66	81	15
Marker14529	24.81	1.6913e-05	ac:ad:bc:bd=12:8:36:18	74	81	7
Marker115576	18.5	1.699e-05	lm:ll=18:56	74	81	7
Marker18926	24.77	1.7255e-05	ee:ef:eg:fg=37:7:19:15	78	81	3
Marker60639	18.35	1.839e-05	nn:np=49:14	63	81	18
Marker50240	24.44	2.0187e-05	ee:ef:eg:fg=23:7:36:13	79	81	2
Marker31270	17.96	2.2501e-05	lm:ll=12:45	57	81	24
Marker12364	17.83	2.4191e-05	lm:ll=21:60	81	81	0
Marker16376	17.83	2.4191e-05	lm:ll=60:21	81	81	0
Marker16894	17.83	2.4191e-05	lm:ll=60:21	81	81	0
Marker44219	17.83	2.4191e-05	lm:ll=21:60	81	81	0
Marker48746	17.83	2.4191e-05	nn:np=21:60	81	81	0
Marker56055	17.83	2.4191e-05	lm:ll=21:60	81	81	0
Marker9351	17.83	2.4191e-05	lm:ll=21:60	81	81	0
Marker5036	24.04	2.4516e-05	ac:ad:bc:bd=21:36:8:12	77	81	4
Marker9558	24.04	2.4516e-05	ac:ad:bc:bd=21:36:8:12	77	81	4
Marker8156	23.94	2.5752e-05	ee:ef:eg:fg=8:23:12:36	79	81	2
Marker30590	23.81	2.7415e-05	ac:ad:bc:bd=16:31:7:8	62	81	19
Marker48217	17.56	2.7772e-05	nn:np=48:14	62	81	19
Marker26904	17.55	2.7966e-05	lm:ll=20:58	78	81	3
Marker40059	17.55	2.7966e-05	nn:np=20:58	78	81	3
Marker4055	17.55	2.7966e-05	lm:ll=20:58	78	81	3
Marker25192	20.85	2.9654e-05	hh:hk:kk=9:35:37	81	81	0
Marker22418	23.64	2.9684e-05	ee:ef:eg:fg=36:11:22:9	78	81	3
Marker20801	23.38	3.3591e-05	ee:ef:eg:fg=14:35:7:17	73	81	8
Marker21572	23.37	3.3872e-05	ac:ad:bc:bd=33:21:9:8	71	81	10
Marker57135	17.11	3.523e-05	nn:np=59:21	80	81	1
Marker63176	17.11	3.523e-05	lm:ll=59:21	80	81	1
Marker3524	23.21	3.6549e-05	ee:ef:eg:fg=13:36:8:20	77	81	4
Marker24416	23.12	3.8197e-05	ac:ad:bc:bd=12:8:34:15	69	81	12
Marker29687	16.83	4.0857e-05	lm:ll=20:57	77	81	4
Marker6084	16.83	4.0857e-05	lm:ll=57:20	77	81	4
Marker66849	16.83	4.0857e-05	nn:np=20:57	77	81	4
Marker21236	22.95	4.1459e-05	ac:ad:bc:bd=18:35:11:9	73	81	8
Marker7465	19.96	4.6249e-05	hh:hk:kk=8:37:36	81	81	0
Marker54257	16.57	4.6912e-05	nn:np=13:45	58	81	23
Marker132340	16.55	4.7283e-05	nn:np=19:55	74	81	7
Marker29616	16.55	4.7283e-05	lm:ll=55:19	74	81	7
Marker26260	22.61	4.8785e-05	ee:ef:eg:fg=23:16:26:1	66	81	15
Marker1807	22.5	5.133e-05	ee:ef:eg:fg=9:23:12:36	80	81	1
Marker12378	22.44	5.2828e-05	ac:ad:bc:bd=11:11:17:36	75	81	6
Marker23226	22.32	5.5841e-05	ac:ad:bc:bd=8:11:21:34	74	81	7
Marker27811	22.32	5.5841e-05	ac:ad:bc:bd=34:21:11:8	74	81	7
Marker10696	22.29	5.6831e-05	ac:ad:bc:bd=12:9:35:17	73	81	8
Marker12347	22.25	5.7997e-05	ee:ef:eg:fg=23:18:12:0	53	81	28
Marker16167	22.23	5.8464e-05	ac:ad:bc:bd=7:10:21:32	70	81	11
Marker20919	22.07	6.3005e-05	ac:ad:bc:bd=12:7:33:17	69	81	12
Marker29881	22.07	6.3125e-05	ac:ad:bc:bd=35:17:11:10	73	81	8
Marker15424	16	6.3342e-05	lm:ll=59:22	81	81	0
Marker23136	16	6.3342e-05	lm:ll=59:22	81	81	0
Marker2505	16	6.3342e-05	lm:ll=59:22	81	81	0
Marker60087	16	6.3342e-05	nn:np=22:59	81	81	0
Marker7646	16	6.3342e-05	lm:ll=59:22	81	81	0
Marker17422	21.79	7.2152e-05	ee:ef:eg:fg=20:13:35:8	76	81	5
Marker36680	21.6	7.9005e-05	ac:ad:bc:bd=30:14:8:8	60	81	21
Marker42132	21.58	7.9805e-05	ee:ef:eg:fg=36:10:17:13	76	81	5
Marker7820	21.54	8.1196e-05	ee:ef:eg:fg=6:25:10:29	70	81	11
Marker21774	15.5	8.2505e-05	nn:np=15:47	62	81	19
Marker84160	15.41	8.6377e-05	nn:np=55:20	75	81	6
Marker24501	15.12	0.00010062	lm:ll=53:19	72	81	9
Marker18202	21.09	0.00010105	ac:ad:bc:bd=34:14:11:11	70	81	11
Marker13096	21.03	0.00010392	ac:ad:bc:bd=14:9:16:35	74	81	7
Marker71564	15.01	0.00010677	nn:np=56:21	77	81	4
Marker35689	14.72	0.00012497	lm:ll=54:20	74	81	7
Marker67076	14.72	0.00012497	nn:np=20:54	74	81	7
Marker24862	20.59	0.00012818	ac:ad:bc:bd=20:31:8:9	68	81	13
Marker47147	14.63	0.00013061	nn:np=57:22	79	81	2
Marker84529	14.63	0.00013061	nn:np=57:22	79	81	2
Marker29339	20.52	0.00013242	ac:ad:bc:bd=14:9:17:35	75	81	6
Marker18018	20.39	0.00014075	ee:ef:eg:fg=36:9:19:15	79	81	2
Marker10389	20.26	0.00015019	ee:ef:eg:fg=13:35:9:21	78	81	3
Marker49451	14.33	0.00015349	nn:np=21:55	76	81	5
Marker73219	14.33	0.00015349	nn:np=55:21	76	81	5
Marker31022	20.16	0.0001571	ee:ef:eg:fg=9:19:12:34	74	81	7
Marker1744	14.27	0.00015823	lm:ll=58:23	81	81	0
Marker23963	14.27	0.00015823	lm:ll=58:23	81	81	0
Marker3885	14.27	0.00015823	lm:ll=58:23	81	81	0
Marker39733	19.95	0.00017418	ee:ef:eg:fg=8:21:12:33	74	81	7
Marker10713	19.94	0.00017472	ee:ef:eg:fg=25:26:6:9	66	81	15
Marker37578	19.89	0.00017922	ee:ef:eg:fg=10:22:12:35	79	81	2
Marker24070	14.03	0.00018017	lm:ll=20:53	73	81	8
Marker69441	14.03	0.00018017	nn:np=20:53	73	81	8
Marker59546	13.85	0.0001984	nn:np=48:17	65	81	16
Marker54285	13.75	0.00020833	nn:np=14:43	57	81	24
Marker42561	13.73	0.00021122	lm:ll=19:51	70	81	11
Marker8176	16.9	0.0002139	hh:hk:kk=7:40:33	80	81	1
Marker62996	13.65	0.00021985	nn:np=54:21	75	81	6
Marker63538	13.65	0.00021985	nn:np=21:54	75	81	6
Marker31387	13.61	0.00022468	lm:ll=57:23	80	81	1
Marker41677	13.61	0.00022468	nn:np=57:23	80	81	1
Marker14687	13.56	0.0002305	nn:np=16:46	62	81	19
Marker47884	19.27	0.00024056	ee:ef:eg:fg=30:20:8:9	67	81	14
Marker29063	13.35	0.00025881	nn:np=20:52	72	81	9
Marker41998	13.35	0.00025881	nn:np=20:52	72	81	9
Marker31444	13.3	0.00026559	nn:np=22:55	77	81	4
Marker74985	13.3	0.00026559	nn:np=55:22	77	81	4
Marker20545	13.29	0.00026709	nn:np=44:15	59	81	22
Marker42241	13.29	0.00026709	nn:np=44:15	59	81	22
Marker1848	13.02	0.00030853	lm:ll=14:42	56	81	25
Marker6469	12.99	0.00031375	nn:np=21:53	74	81	7
Marker52170	12.96	0.00031787	nn:np=23:56	79	81	2
Marker58559	12.96	0.00031787	nn:np=23:56	79	81	2
Marker61797	12.96	0.00031787	nn:np=56:23	79	81	2
Marker64442	12.96	0.00031787	lm:ll=56:23	79	81	2
Marker55609	12.75	0.00035511	nn:np=40:13	53	81	28
Marker15214	12.74	0.00035745	nn:np=18:48	66	81	15
Marker31668	18.43	0.00035808	ac:ad:bc:bd=14:7:15:31	67	81	14
Marker43408	18.43	0.00035808	ee:ef:eg:fg=10:21:7:29	67	81	14
Marker33788	18.39	0.00036603	ee:ef:eg:fg=15:31:6:23	75	81	6
Marker27768	12.64	0.00037662	nn:np=22:54	76	81	5
Marker49959	12.64	0.00037662	lm:ll=54:22	76	81	5
Marker5401	12.64	0.00037662	nn:np=22:54	76	81	5
Marker69500	12.64	0.00037662	nn:np=22:54	76	81	5
Marker41701	12.64	0.00037718	nn:np=24:57	81	81	0
Marker43215	12.64	0.00037718	nn:np=57:24	81	81	0
Marker49024	12.64	0.00037718	nn:np=57:24	81	81	0
Marker57025	12.64	0.00037718	nn:np=24:57	81	81	0
Marker29743	18.22	0.00039606	ee:ef:eg:fg=22:14:33:8	77	81	4
Marker53491	18.17	0.00040497	ee:ef:eg:fg=10:21:14:1	46	81	35
Marker30191	18.07	0.00042538	ee:ef:eg:fg=33:14:10:14	71	81	10
Marker80843	12.41	0.00042698	nn:np=31:8	39	81	42
Marker46665	12.37	0.00043684	nn:np=49:19	68	81	13
Marker26130	12.33	0.00044603	nn:np=21:52	73	81	8
Marker84084	12.33	0.00044603	nn:np=52:21	73	81	8
Marker32359	12.32	0.00044801	nn:np=23:55	78	81	3
Marker51578	12.32	0.00044801	lm:ll=55:23	78	81	3
Marker55517	12.32	0.00044801	lm:ll=55:23	78	81	3
Marker84741	12.32	0.00044801	nn:np=55:23	78	81	3
Marker35323	12.29	0.00045517	nn:np=14:41	55	81	26
Marker44045	17.85	0.00047342	ee:ef:eg:fg=16:31:6:18	71	81	10
Marker15177	17.78	0.00048767	ee:ef:eg:fg=9:32:14:14	69	81	12
Marker39797	12.15	0.00049088	nn:np=44:16	60	81	21
Marker50110	12.06	0.00051473	nn:np=47:18	65	81	16
Marker21568	12.01	0.00052845	nn:np=24:56	80	81	1
Marker41538	12.01	0.00052845	nn:np=24:56	80	81	1
Marker26224	12	0.00053201	lm:ll=22:53	75	81	6
Marker82357	12	0.00053201	nn:np=53:22	75	81	6
Marker29237	17.41	0.00058147	ac:ad:bc:bd=21:29:7:11	68	81	13
Marker29827	14.85	0.00059561	hh:hk:kk=18:28:35	81	81	0
Marker9984	11.76	0.0006058	nn:np=45:17	62	81	19
Marker56182	11.69	0.00062894	nn:np=54:23	77	81	4
Marker35801	11.68	0.00063157	nn:np=51:21	72	81	9
Marker10640	11.39	0.00073745	nn:np=55:24	79	81	2
Marker22849	11.39	0.00073745	nn:np=55:24	79	81	2
Marker31517	11.39	0.00073745	nn:np=24:55	79	81	2
Marker33709	11.39	0.00073745	nn:np=24:55	79	81	2
Marker64593	11.39	0.00073745	nn:np=55:24	79	81	2
Marker25346	11.36	0.00074847	lm:ll=52:22	74	81	7
Marker50368	11.36	0.00074847	nn:np=52:22	74	81	7
Marker69075	11.36	0.00074847	nn:np=52:22	74	81	7
Marker69120	11.36	0.00074847	nn:np=22:52	74	81	7
Marker13688	16.7	0.00081354	ee:ef:eg:fg=18:12:33:11	74	81	7
Marker14837	11.11	0.00085812	nn:np=56:25	81	81	0
Marker15097	11.11	0.00085812	nn:np=25:56	81	81	0
Marker1520	11.11	0.00085812	nn:np=25:56	81	81	0
Marker17271	11.11	0.00085812	nn:np=25:56	81	81	0
Marker19060	11.11	0.00085812	nn:np=56:25	81	81	0
Marker21734	11.11	0.00085812	nn:np=56:25	81	81	0
Marker27298	11.11	0.00085812	nn:np=56:25	81	81	0
Marker31764	11.11	0.00085812	nn:np=56:25	81	81	0
Marker3875	11.11	0.00085812	lm:ll=56:25	81	81	0
Marker50741	11.11	0.00085812	nn:np=56:25	81	81	0
Marker61032	11.11	0.00085812	nn:np=56:25	81	81	0
Marker23304	11.07	0.00087935	nn:np=53:23	76	81	5
Marker23559	11.07	0.00087935	lm:ll=53:23	76	81	5
Marker44619	11.07	0.00087935	nn:np=53:23	76	81	5
Marker47819	11.07	0.00087935	nn:np=53:23	76	81	5
Marker49776	11.07	0.00087935	nn:np=53:23	76	81	5
Marker103238	11.05	0.00088905	nn:np=47:19	66	81	15
Marker42698	11.05	0.00088905	nn:np=19:47	66	81	15
Marker57380	11.04	0.00089059	nn:np=21:50	71	81	10
Marker23851	16.48	0.00090414	ee:ef:eg:fg=12:16:12:33	73	81	8
Marker19573	16.33	0.00096879	ac:ad:bc:bd=14:9:17:32	72	81	9
Marker28928	10.78	0.0010249	nn:np=54:24	78	81	3
Marker40322	10.78	0.0010249	nn:np=54:24	78	81	3
Marker75208	10.78	0.0010249	nn:np=54:24	78	81	3
Marker9236	10.78	0.0010249	nn:np=54:24	78	81	3
Marker96019	10.78	0.0010249	nn:np=54:24	78	81	3
Marker26125	10.78	0.0010283	nn:np=16:42	58	81	23
Marker34731	10.78	0.0010283	nn:np=16:42	58	81	23
Marker37744	10.78	0.0010283	nn:np=16:42	58	81	23
Marker29089	10.74	0.0010486	nn:np=51:22	73	81	8
Marker20098	16.06	0.0011	ac:ad:bc:bd=4:20:25:13	62	81	19
Marker1749	10.51	0.0011857	nn:np=55:25	80	81	1
Marker25409	10.51	0.0011857	nn:np=55:25	80	81	1
Marker29624	10.51	0.0011857	nn:np=55:25	80	81	1
Marker63745	10.51	0.0011857	lm:ll=55:25	80	81	1
Marker70476	10.51	0.0011857	nn:np=55:25	80	81	1
Marker71009	10.51	0.0011857	nn:np=55:25	80	81	1
Marker9119	10.51	0.0011857	nn:np=55:25	80	81	1
Marker6276	15.89	0.001195	ee:ef:eg:fg=32:13:10:17	72	81	9
Marker19692	10.47	0.0012115	nn:np=15:40	55	81	26
Marker43387	10.47	0.0012115	nn:np=40:15	55	81	26
Marker27717	10.45	0.0012243	nn:np=52:23	75	81	6
Marker36118	10.45	0.0012243	nn:np=52:23	75	81	6
Marker58230	10.45	0.0012243	nn:np=52:23	75	81	6
Marker75294	10.45	0.0012243	nn:np=52:23	75	81	6
Marker77571	10.45	0.0012243	nn:np=52:23	75	81	6
Marker15132	10.42	0.0012488	nn:np=43:17	60	81	21
Marker37515	10.41	0.0012504	nn:np=49:21	70	81	11
Marker107432	10.4	0.0012602	nn:np=46:19	65	81	16
Marker51190	10.3	0.0013318	nn:np=12:35	47	81	34
Marker19754	15.62	0.0013545	ee:ef:eg:fg=34:17:13:13	77	81	4
Marker14098	10.18	0.0014183	nn:np=53:24	77	81	4
Marker15676	10.18	0.0014183	nn:np=24:53	77	81	4
Marker16804	10.18	0.0014183	nn:np=53:24	77	81	4
Marker34371	10.18	0.0014183	nn:np=53:24	77	81	4
Marker39440	10.18	0.0014183	nn:np=53:24	77	81	4
Marker52160	10.18	0.0014183	nn:np=53:24	77	81	4
Marker52198	10.18	0.0014183	nn:np=24:53	77	81	4
Marker6512	10.18	0.0014183	nn:np=53:24	77	81	4
Marker71692	10.18	0.0014183	nn:np=53:24	77	81	4
Marker74681	10.18	0.0014183	nn:np=53:24	77	81	4
Marker76088	10.18	0.0014183	nn:np=53:24	77	81	4
Marker49083	10.17	0.0014251	nn:np=14:38	52	81	29
Marker40919	10.12	0.0014627	nn:np=50:22	72	81	9
Marker44331	10.12	0.0014627	nn:np=22:50	72	81	9
Marker61352	10.12	0.0014627	nn:np=50:22	72	81	9
Marker38107	10.11	0.0014785	nn:np=16:41	57	81	24
Marker14478	15.37	0.001529	ee:ef:eg:fg=20:28:5:18	71	81	10
Marker45119	15.23	0.0016297	ac:ad:bc:bd=8:11:25:8	52	81	29
Marker10025	9.92	0.0016313	nn:np=54:25	79	81	2
Marker11744	9.92	0.0016313	nn:np=54:25	79	81	2
Marker12082	9.92	0.0016313	nn:np=54:25	79	81	2
Marker20126	9.92	0.0016313	nn:np=25:54	79	81	2
Marker25999	9.92	0.0016313	nn:np=54:25	79	81	2
Marker26350	9.92	0.0016313	nn:np=25:54	79	81	2
Marker29944	9.92	0.0016313	nn:np=54:25	79	81	2
Marker34456	9.92	0.0016313	nn:np=54:25	79	81	2
Marker44165	9.92	0.0016313	lm:ll=54:25	79	81	2
Marker52094	9.92	0.0016313	nn:np=25:54	79	81	2
Marker59664	9.92	0.0016313	nn:np=54:25	79	81	2
Marker74260	9.92	0.0016313	nn:np=54:25	79	81	2
Marker76921	9.92	0.0016313	nn:np=54:25	79	81	2
Marker46483	15.19	0.0016639	ee:ef:eg:fg=33:17:12:13	75	81	6
Marker18630	9.85	0.0016971	nn:np=23:51	74	81	7
Marker56407	9.85	0.0016971	nn:np=23:51	74	81	7
Marker23894	15.12	0.0017202	ac:ad:bc:bd=12:15:31:11	69	81	12
Marker13606	9.8	0.0017479	nn:np=48:21	69	81	12
Marker33237	9.8	0.0017479	nn:np=21:48	69	81	12
Marker59031	9.8	0.0017479	nn:np=48:21	69	81	12
Marker28397	9.8	0.0017486	nn:np=39:15	54	81	27
Marker10282	9.68	0.0018638	nn:np=55:26	81	81	0
Marker10447	9.68	0.0018638	nn:np=26:55	81	81	0
Marker11507	9.68	0.0018638	nn:np=55:26	81	81	0
Marker12687	9.68	0.0018638	nn:np=55:26	81	81	0
Marker18621	9.68	0.0018638	nn:np=55:26	81	81	0
Marker19028	9.68	0.0018638	nn:np=55:26	81	81	0
Marker19228	9.68	0.0018638	nn:np=26:55	81	81	0
Marker21397	9.68	0.0018638	lm:ll=55:26	81	81	0
Marker21422	9.68	0.0018638	nn:np=55:26	81	81	0
Marker21705	9.68	0.0018638	nn:np=55:26	81	81	0
Marker22833	9.68	0.0018638	lm:ll=55:26	81	81	0
Marker24266	9.68	0.0018638	nn:np=55:26	81	81	0
Marker2744	9.68	0.0018638	nn:np=55:26	81	81	0
Marker27572	9.68	0.0018638	nn:np=55:26	81	81	0
Marker29528	9.68	0.0018638	nn:np=55:26	81	81	0
Marker33526	9.68	0.0018638	nn:np=55:26	81	81	0
Marker37496	9.68	0.0018638	nn:np=55:26	81	81	0
Marker38892	9.68	0.0018638	nn:np=55:26	81	81	0
Marker40019	9.68	0.0018638	nn:np=55:26	81	81	0
Marker40579	9.68	0.0018638	nn:np=26:55	81	81	0
Marker47157	9.68	0.0018638	nn:np=55:26	81	81	0
Marker48021	9.68	0.0018638	nn:np=26:55	81	81	0
Marker48986	9.68	0.0018638	lm:ll=26:55	81	81	0
Marker5025	9.68	0.0018638	lm:ll=55:26	81	81	0
Marker61452	9.68	0.0018638	lm:ll=26:55	81	81	0
Marker6308	9.68	0.0018638	nn:np=55:26	81	81	0
Marker7331	9.68	0.0018638	lm:ll=55:26	81	81	0
Marker7891	9.68	0.0018638	nn:np=55:26	81	81	0
Marker79131	9.68	0.0018638	nn:np=55:26	81	81	0
Marker8437	9.68	0.0018638	nn:np=55:26	81	81	0
Marker8473	9.68	0.0018638	nn:np=55:26	81	81	0
Marker9646	9.68	0.0018638	nn:np=26:55	81	81	0
Marker8729	12.56	0.0018776	hh:hk:kk=33:27:21	81	81	0
Marker16865	9.59	0.0019542	nn:np=24:52	76	81	5
Marker23085	9.59	0.0019542	nn:np=24:52	76	81	5
Marker37083	9.59	0.0019542	nn:np=52:24	76	81	5
Marker37956	9.59	0.0019542	nn:np=52:24	76	81	5
Marker38989	9.59	0.0019542	nn:np=52:24	76	81	5
Marker40103	9.59	0.0019542	nn:np=24:52	76	81	5
Marker49363	9.59	0.0019542	nn:np=52:24	76	81	5
Marker56151	9.59	0.0019542	nn:np=52:24	76	81	5
Marker58570	9.59	0.0019542	nn:np=52:24	76	81	5
Marker69504	9.59	0.0019542	nn:np=52:24	76	81	5
Marker78416	9.59	0.0019542	nn:np=52:24	76	81	5
Marker63123	9.49	0.0020657	nn:np=37:14	51	81	30
Marker23131	9.45	0.0021156	nn:np=40:16	56	81	25
Marker35013	9.44	0.00212	lm:ll=18:43	61	81	20
Marker22055	9.35	0.0022345	nn:np=25:53	78	81	3
Marker25468	9.35	0.0022345	nn:np=53:25	78	81	3
Marker26023	9.35	0.0022345	nn:np=25:53	78	81	3
Marker38912	9.35	0.0022345	nn:np=53:25	78	81	3
Marker41375	9.35	0.0022345	nn:np=53:25	78	81	3
Marker42732	9.35	0.0022345	nn:np=53:25	78	81	3
Marker5416	9.35	0.0022345	nn:np=53:25	78	81	3
Marker55258	9.35	0.0022345	nn:np=53:25	78	81	3
Marker63770	9.35	0.0022345	lm:ll=53:25	78	81	3
Marker64623	9.35	0.0022345	nn:np=53:25	78	81	3
Marker70656	9.35	0.0022345	nn:np=53:25	78	81	3
Marker74060	9.19	0.0024318	nn:np=47:21	68	81	13
Marker30301	14.35	0.002463	ee:ef:eg:fg=29:8:21:13	71	81	10
Marker7988	9.13	0.0025117	nn:np=15:38	53	81	28
Marker10065	9.11	0.0025387	nn:np=54:26	80	81	1
Marker12022	9.11	0.0025387	nn:np=54:26	80	81	1
Marker19248	9.11	0.0025387	nn:np=54:26	80	81	1
Marker22285	9.11	0.0025387	nn:np=54:26	80	81	1
Marker24667	9.11	0.0025387	lm:ll=54:26	80	81	1
Marker31100	9.11	0.0025387	nn:np=26:54	80	81	1
Marker32500	9.11	0.0025387	nn:np=54:26	80	81	1
Marker41104	9.11	0.0025387	lm:ll=54:26	80	81	1
Marker44302	9.11	0.0025387	nn:np=54:26	80	81	1
Marker45305	9.11	0.0025387	nn:np=54:26	80	81	1
Marker48312	9.11	0.0025387	nn:np=54:26	80	81	1
Marker48510	9.11	0.0025387	nn:np=26:54	80	81	1
Marker60162	9.11	0.0025387	nn:np=54:26	80	81	1
Marker62879	9.11	0.0025387	lm:ll=26:54	80	81	1
Marker72925	9.11	0.0025387	nn:np=54:26	80	81	1
Marker8068	9.11	0.0025387	nn:np=26:54	80	81	1
Marker11157	9.01	0.0026802	nn:np=51:24	75	81	6
Marker21588	9.01	0.0026802	nn:np=51:24	75	81	6
Marker33530	9.01	0.0026802	nn:np=51:24	75	81	6
Marker33831	9.01	0.0026802	nn:np=51:24	75	81	6
Marker54282	9.01	0.0026802	nn:np=51:24	75	81	6
Marker68797	9.01	0.0026802	nn:np=51:24	75	81	6
Marker32598	14.11	0.0027541	ee:ef:eg:fg=34:15:17:13	79	81	2
Marker32846	8.93	0.0028074	lm:ll=48:22	70	81	11
Marker41236	8.93	0.0028074	nn:np=22:48	70	81	11
Marker49833	8.93	0.0028074	nn:np=48:22	70	81	11
Marker80424	8.93	0.0028074	nn:np=48:22	70	81	11
Marker9172	8.93	0.0028074	nn:np=22:48	70	81	11
Marker30576	8.82	0.0029849	nn:np=18:42	60	81	21
Marker5146	8.82	0.0029849	nn:np=42:18	60	81	21
Marker19806	8.8	0.0030123	nn:np=39:16	55	81	26
Marker17621	8.78	0.0030468	nn:np=25:52	77	81	4
Marker28387	8.78	0.0030468	nn:np=25:52	77	81	4
Marker35782	8.78	0.0030468	nn:np=52:25	77	81	4
Marker4583	8.78	0.0030468	nn:np=25:52	77	81	4
Marker50775	8.78	0.0030468	nn:np=52:25	77	81	4
Marker5718	8.78	0.0030468	nn:np=25:52	77	81	4
Marker69881	8.78	0.0030468	nn:np=25:52	77	81	4
Marker79616	8.78	0.0030468	nn:np=52:25	77	81	4
Marker54494	13.85	0.0031176	ee:ef:eg:fg=30:12:21:10	73	81	8
Marker47669	13.83	0.003141	ac:ad:bc:bd=16:1:17:14	48	81	33
Marker28052	8.68	0.0032162	nn:np=23:49	72	81	9
Marker36453	8.68	0.0032162	nn:np=49:23	72	81	9
Marker58511	8.68	0.0032162	nn:np=23:49	72	81	9
Marker6151	8.68	0.0032162	nn:np=49:23	72	81	9
Marker92489	8.68	0.0032162	nn:np=49:23	72	81	9
Marker9161	13.74	0.0032783	ee:ef:eg:fg=28:13:11:10	62	81	19
Marker10468	8.6	0.0033671	nn:np=21:46	67	81	14
Marker54410	8.6	0.0033671	nn:np=21:46	67	81	14
Marker12310	13.67	0.0033958	ee:ef:eg:fg=31:16:10:15	72	81	9
Marker13094	8.56	0.003442	nn:np=53:26	79	81	2
Marker25330	8.56	0.003442	nn:np=53:26	79	81	2
Marker2578	8.56	0.003442	nn:np=26:53	79	81	2
Marker26953	8.56	0.003442	lm:ll=26:53	79	81	2
Marker27592	8.56	0.003442	nn:np=53:26	79	81	2
Marker40694	8.56	0.003442	nn:np=53:26	79	81	2
Marker45387	8.56	0.003442	lm:ll=53:26	79	81	2
Marker50654	8.56	0.003442	nn:np=53:26	79	81	2
Marker52609	8.56	0.003442	nn:np=53:26	79	81	2
Marker57084	8.56	0.003442	nn:np=53:26	79	81	2
Marker59138	8.56	0.003442	nn:np=53:26	79	81	2
Marker6228	8.56	0.003442	nn:np=26:53	79	81	2
Marker62685	8.56	0.003442	nn:np=53:26	79	81	2
Marker64821	8.56	0.003442	nn:np=53:26	79	81	2
Marker66662	8.56	0.003442	nn:np=53:26	79	81	2
Marker7724	8.56	0.003442	nn:np=26:53	79	81	2
Marker79127	8.56	0.003442	nn:np=53:26	79	81	2
Marker41699	8.53	0.0034891	nn:np=43:19	62	81	19
Marker39823	8.49	0.0035686	nn:np=40:17	57	81	24
Marker12340	8.45	0.0036586	nn:np=50:24	74	81	7
Marker17168	8.45	0.0036586	nn:np=24:50	74	81	7
Marker27504	8.45	0.0036586	nn:np=50:24	74	81	7
Marker43569	8.45	0.0036586	nn:np=50:24	74	81	7
Marker68969	8.45	0.0036586	nn:np=50:24	74	81	7
Marker48806	8.35	0.0038615	nn:np=47:22	69	81	12
Marker11043	8.35	0.0038661	nn:np=54:27	81	81	0
Marker12144	8.35	0.0038661	nn:np=27:54	81	81	0
Marker13611	8.35	0.0038661	nn:np=54:27	81	81	0
Marker1710	8.35	0.0038661	nn:np=54:27	81	81	0
Marker18794	8.35	0.0038661	nn:np=54:27	81	81	0
Marker23403	8.35	0.0038661	nn:np=54:27	81	81	0
Marker25509	8.35	0.0038661	nn:np=54:27	81	81	0
Marker26197	8.35	0.0038661	nn:np=54:27	81	81	0
Marker28102	8.35	0.0038661	nn:np=54:27	81	81	0
Marker30739	8.35	0.0038661	nn:np=54:27	81	81	0
Marker32932	8.35	0.0038661	nn:np=27:54	81	81	0
Marker3360	8.35	0.0038661	nn:np=27:54	81	81	0
Marker34021	8.35	0.0038661	nn:np=54:27	81	81	0
Marker38466	8.35	0.0038661	nn:np=27:54	81	81	0
Marker40043	8.35	0.0038661	nn:np=54:27	81	81	0
Marker44309	8.35	0.0038661	nn:np=54:27	81	81	0
Marker45415	8.35	0.0038661	nn:np=54:27	81	81	0
Marker5451	8.35	0.0038661	nn:np=54:27	81	81	0
Marker5472	8.35	0.0038661	nn:np=27:54	81	81	0
Marker5936	8.35	0.0038661	nn:np=27:54	81	81	0
Marker6007	8.35	0.0038661	nn:np=27:54	81	81	0
Marker73301	8.35	0.0038661	nn:np=54:27	81	81	0
Marker7448	8.35	0.0038661	nn:np=54:27	81	81	0
Marker75300	8.35	0.0038661	nn:np=54:27	81	81	0
Marker7912	8.35	0.0038661	nn:np=54:27	81	81	0
Marker30285	8.27	0.0040403	lm:ll=20:44	64	81	17
Marker39482	8.27	0.0040403	nn:np=44:20	64	81	17
Marker66319	8.27	0.0040403	nn:np=44:20	64	81	17
Marker73089	8.27	0.0040403	nn:np=44:20	64	81	17
Marker88392	8.27	0.0040403	nn:np=44:20	64	81	17
Marker2907	13.28	0.0040647	ee:ef:eg:fg=28:26:16:8	78	81	3
Marker74508	11	0.0040868	hh:hk:kk=30:25:20	75	81	6
Marker16673	8.22	0.0041347	nn:np=25:51	76	81	5
Marker17226	8.22	0.0041347	nn:np=51:25	76	81	5
Marker28367	8.22	0.0041347	nn:np=25:51	76	81	5
Marker30794	8.22	0.0041347	nn:np=51:25	76	81	5
Marker37094	8.22	0.0041347	nn:np=25:51	76	81	5
Marker38753	8.22	0.0041347	nn:np=25:51	76	81	5
Marker59633	8.22	0.0041347	nn:np=51:25	76	81	5
Marker59908	8.22	0.0041347	nn:np=51:25	76	81	5
Marker58138	8.2	0.0041786	nn:np=12:32	44	81	37
Marker17434	8.2	0.0041812	lm:ll=41:18	59	81	22
Marker18526	8.2	0.0041812	nn:np=41:18	59	81	22
Marker7537	8.2	0.0041812	nn:np=18:41	59	81	22
Marker28818	8.11	0.0043957	nn:np=23:48	71	81	10
Marker43091	8.11	0.0043957	nn:np=48:23	71	81	10
Marker44610	13.06	0.0045111	ee:ef:eg:fg=28:17:16:7	68	81	13
Marker18465	8.02	0.0046388	nn:np=45:21	66	81	15
Marker44187	8.02	0.0046388	nn:np=45:21	66	81	15
Marker50547	8.02	0.0046388	nn:np=45:21	66	81	15
Marker12794	8.01	0.0046447	nn:np=52:26	78	81	3
Marker22865	8.01	0.0046447	nn:np=52:26	78	81	3
Marker2372	8.01	0.0046447	nn:np=52:26	78	81	3
Marker25605	8.01	0.0046447	nn:np=52:26	78	81	3
Marker31768	8.01	0.0046447	nn:np=52:26	78	81	3
Marker33910	8.01	0.0046447	nn:np=26:52	78	81	3
Marker36217	8.01	0.0046447	nn:np=52:26	78	81	3
Marker41485	8.01	0.0046447	nn:np=26:52	78	81	3
Marker45976	8.01	0.0046447	nn:np=52:26	78	81	3
Marker52206	8.01	0.0046447	nn:np=52:26	78	81	3
Marker53319	8.01	0.0046447	nn:np=52:26	78	81	3
Marker53923	8.01	0.0046447	nn:np=52:26	78	81	3
Marker5648	8.01	0.0046447	nn:np=26:52	78	81	3
Marker73676	8.01	0.0046447	nn:np=52:26	78	81	3
Marker8326	8.01	0.0046447	nn:np=52:26	78	81	3
Marker13668	7.93	0.0048503	lm:ll=42:19	61	81	20
Marker14436	7.89	0.0049698	nn:np=24:49	73	81	8
Marker26772	7.89	0.0049698	nn:np=49:24	73	81	8
Marker32023	7.89	0.0049698	nn:np=24:49	73	81	8
Marker28640	7.88	0.0050123	nn:np=17:39	56	81	25
Marker55414	7.88	0.0050123	nn:np=39:17	56	81	25
Marker16247	7.81	0.0051886	nn:np=53:27	80	81	1
Marker24000	7.81	0.0051886	nn:np=53:27	80	81	1
Marker24327	7.81	0.0051886	nn:np=53:27	80	81	1
Marker25901	7.81	0.0051886	nn:np=53:27	80	81	1
Marker30676	7.81	0.0051886	nn:np=27:53	80	81	1
Marker32051	7.81	0.0051886	nn:np=53:27	80	81	1
Marker34611	7.81	0.0051886	nn:np=53:27	80	81	1
Marker39732	7.81	0.0051886	nn:np=53:27	80	81	1
Marker40184	7.81	0.0051886	nn:np=53:27	80	81	1
Marker40882	7.81	0.0051886	lm:ll=27:53	80	81	1
Marker45525	7.81	0.0051886	nn:np=53:27	80	81	1
Marker46866	7.81	0.0051886	lm:ll=27:53	80	81	1
Marker49845	7.81	0.0051886	nn:np=53:27	80	81	1
Marker51764	7.81	0.0051886	nn:np=53:27	80	81	1
Marker62370	7.81	0.0051886	nn:np=27:53	80	81	1
Marker69573	7.81	0.0051886	nn:np=53:27	80	81	1
Marker82184	7.81	0.0051886	lm:ll=27:53	80	81	1
Marker83126	7.81	0.0051886	nn:np=53:27	80	81	1
Marker9143	7.81	0.0051886	nn:np=53:27	80	81	1
Marker9605	7.81	0.0051886	nn:np=53:27	80	81	1
Marker105042	7.78	0.0052845	nn:np=46:22	68	81	13
Marker35023	7.78	0.0052845	nn:np=22:46	68	81	13
Marker9163	7.68	0.0055758	nn:np=20:43	63	81	18
Marker13712	7.68	0.0055836	nn:np=50:25	75	81	6
Marker20434	7.68	0.0055836	nn:np=25:50	75	81	6
Marker20879	7.68	0.0055836	nn:np=50:25	75	81	6
Marker27455	7.68	0.0055836	nn:np=50:25	75	81	6
Marker3091	7.68	0.0055836	lm:ll=25:50	75	81	6
Marker35988	7.68	0.0055836	nn:np=50:25	75	81	6
Marker85824	7.68	0.0055836	nn:np=25:50	75	81	6
Marker8721	7.68	0.0055836	nn:np=50:25	75	81	6
Marker20073	12.59	0.0056006	ac:ad:bc:bd=14:18:11:31	74	81	7
Marker14312	7.6	0.0058257	nn:np=18:40	58	81	23
Marker69550	7.6	0.0058257	nn:np=18:40	58	81	23
Marker37383	7.56	0.0059773	nn:np=47:23	70	81	11
Marker53363	7.56	0.0059773	nn:np=47:23	70	81	11
Marker93401	7.56	0.0059773	nn:np=47:23	70	81	11
Marker42900	7.55	0.0060104	nn:np=37:16	53	81	28
Marker12146	10.2	0.0060967	hh:hk:kk=29:42:9	80	81	1
Marker11023	7.48	0.006237	nn:np=26:51	77	81	4
Marker12221	7.48	0.006237	nn:np=26:51	77	81	4
Marker16146	7.48	0.006237	nn:np=51:26	77	81	4
Marker1800	7.48	0.006237	nn:np=51:26	77	81	4
Marker26728	7.48	0.006237	nn:np=51:26	77	81	4
Marker28270	7.48	0.006237	nn:np=26:51	77	81	4
Marker29635	7.48	0.006237	nn:np=26:51	77	81	4
Marker37431	7.48	0.006237	nn:np=51:26	77	81	4
Marker55769	7.48	0.006237	nn:np=51:26	77	81	4
Marker56757	7.48	0.006237	nn:np=51:26	77	81	4
Marker57274	7.48	0.006237	nn:np=26:51	77	81	4
Marker6713	7.48	0.006237	lm:ll=51:26	77	81	4
Marker72890	7.48	0.006237	nn:np=51:26	77	81	4
Marker49480	10.14	0.0062848	hh:hk:kk=10:39:30	79	81	2
Marker59860	10.14	0.0062848	hh:hk:kk=16:31:32	79	81	2
Marker34795	7.45	0.0063572	nn:np=44:21	65	81	16
Marker6999	12.32	0.0063761	ee:ef:eg:fg=32:17:14:13	76	81	5
Marker11701	10.09	0.006453	hh:hk:kk=20:29:32	81	81	0
Marker25800	12.27	0.0065124	ee:ef:eg:fg=31:15:11:17	74	81	7
Marker48710	7.35	0.0067063	nn:np=41:19	60	81	21
Marker55891	7.35	0.0067063	nn:np=19:41	60	81	21
Marker104633	7.35	0.0067166	nn:np=48:24	72	81	9
Marker14781	7.35	0.0067166	nn:np=48:24	72	81	9
Marker19541	7.35	0.0067166	nn:np=24:48	72	81	9
Marker38809	7.35	0.0067166	nn:np=24:48	72	81	9
Marker45001	7.35	0.0067166	nn:np=24:48	72	81	9
Marker54661	7.35	0.0067166	nn:np=48:24	72	81	9
Marker55724	7.35	0.0067166	nn:np=48:24	72	81	9
Marker72317	7.35	0.0067166	nn:np=48:24	72	81	9
Marker81377	7.35	0.0067166	lm:ll=24:48	72	81	9
Marker88468	7.35	0.0067166	nn:np=48:24	72	81	9
Marker17263	12.19	0.0067448	ee:ef:eg:fg=32:12:18:15	77	81	4
Marker62675	12.19	0.0067448	ee:ef:eg:fg=31:20:16:10	77	81	4
Marker24950	7.29	0.0069296	nn:np=52:27	79	81	2
Marker26499	7.29	0.0069296	nn:np=52:27	79	81	2
Marker27503	7.29	0.0069296	nn:np=52:27	79	81	2
Marker30501	7.29	0.0069296	nn:np=52:27	79	81	2
Marker30661	7.29	0.0069296	nn:np=52:27	79	81	2
Marker31380	7.29	0.0069296	nn:np=27:52	79	81	2
Marker33365	7.29	0.0069296	nn:np=52:27	79	81	2
Marker38192	7.29	0.0069296	nn:np=52:27	79	81	2
Marker38505	7.29	0.0069296	nn:np=27:52	79	81	2
Marker43224	7.29	0.0069296	nn:np=52:27	79	81	2
Marker50918	7.29	0.0069296	nn:np=52:27	79	81	2
Marker52176	7.29	0.0069296	nn:np=52:27	79	81	2
Marker54156	7.29	0.0069296	nn:np=52:27	79	81	2
Marker62301	7.29	0.0069296	nn:np=52:27	79	81	2
Marker72802	7.29	0.0069296	lm:ll=27:52	79	81	2
Marker9052	7.29	0.0069296	nn:np=52:27	79	81	2
Marker52439	7.27	0.0070009	nn:np=17:38	55	81	26
Marker25640	12.1	0.0070483	ee:ef:eg:fg=29:19:24:8	80	81	1
Marker28121	7.22	0.007194	nn:np=22:45	67	81	14
Marker55370	7.22	0.007194	nn:np=45:22	67	81	14
Marker16763	7.15	0.007502	nn:np=49:25	74	81	7
Marker18579	7.15	0.007502	nn:np=25:49	74	81	7
Marker22440	7.15	0.007502	nn:np=25:49	74	81	7
Marker24202	7.15	0.007502	nn:np=49:25	74	81	7
Marker26914	7.15	0.007502	nn:np=25:49	74	81	7
Marker27015	7.15	0.007502	nn:np=49:25	74	81	7
Marker29092	7.15	0.007502	nn:np=25:49	74	81	7
Marker32418	7.15	0.007502	nn:np=49:25	74	81	7
Marker41102	7.15	0.007502	nn:np=49:25	74	81	7
Marker44763	7.15	0.007502	nn:np=49:25	74	81	7
Marker46314	7.15	0.007502	nn:np=49:25	74	81	7
Marker48626	7.15	0.007502	nn:np=49:25	74	81	7
Marker54372	7.15	0.007502	nn:np=49:25	74	81	7
Marker6498	7.15	0.007502	nn:np=25:49	74	81	7
Marker65802	7.15	0.007502	nn:np=49:25	74	81	7
Marker68961	7.15	0.007502	lm:ll=49:25	74	81	7
Marker79615	7.15	0.007502	nn:np=49:25	74	81	7
Marker89421	7.15	0.007502	nn:np=49:25	74	81	7
Marker6214	11.94	0.0075815	ee:ef:eg:fg=28:9:13:20	70	81	11
Marker10659	7.11	0.0076608	nn:np=53:28	81	81	0
Marker11792	7.11	0.0076608	nn:np=53:28	81	81	0
Marker11936	7.11	0.0076608	nn:np=53:28	81	81	0
Marker12455	7.11	0.0076608	nn:np=28:53	81	81	0
Marker12525	7.11	0.0076608	nn:np=53:28	81	81	0
Marker1270	7.11	0.0076608	nn:np=53:28	81	81	0
Marker12926	7.11	0.0076608	nn:np=53:28	81	81	0
Marker14778	7.11	0.0076608	nn:np=28:53	81	81	0
Marker1487	7.11	0.0076608	lm:ll=53:28	81	81	0
Marker15524	7.11	0.0076608	nn:np=28:53	81	81	0
Marker1623	7.11	0.0076608	nn:np=53:28	81	81	0
Marker16284	7.11	0.0076608	nn:np=53:28	81	81	0
Marker16531	7.11	0.0076608	nn:np=53:28	81	81	0
Marker1734	7.11	0.0076608	nn:np=28:53	81	81	0
Marker17654	7.11	0.0076608	lm:ll=53:28	81	81	0
Marker19884	7.11	0.0076608	nn:np=53:28	81	81	0
Marker20006	7.11	0.0076608	nn:np=53:28	81	81	0
Marker2216	7.11	0.0076608	nn:np=53:28	81	81	0
Marker22205	7.11	0.0076608	nn:np=53:28	81	81	0
Marker24580	7.11	0.0076608	nn:np=53:28	81	81	0
Marker28196	7.11	0.0076608	nn:np=53:28	81	81	0
Marker32277	7.11	0.0076608	nn:np=28:53	81	81	0
Marker32736	7.11	0.0076608	nn:np=53:28	81	81	0
Marker33286	7.11	0.0076608	nn:np=53:28	81	81	0
Marker36389	7.11	0.0076608	nn:np=53:28	81	81	0
Marker37801	7.11	0.0076608	nn:np=28:53	81	81	0
Marker41191	7.11	0.0076608	nn:np=53:28	81	81	0
Marker42447	7.11	0.0076608	nn:np=53:28	81	81	0
Marker45792	7.11	0.0076608	nn:np=53:28	81	81	0
Marker4615	7.11	0.0076608	nn:np=53:28	81	81	0
Marker4824	7.11	0.0076608	nn:np=53:28	81	81	0
Marker5268	7.11	0.0076608	nn:np=28:53	81	81	0
Marker53887	7.11	0.0076608	nn:np=53:28	81	81	0
Marker54636	7.11	0.0076608	nn:np=53:28	81	81	0
Marker56077	7.11	0.0076608	nn:np=28:53	81	81	0
Marker69203	7.11	0.0076608	nn:np=28:53	81	81	0
Marker7552	7.11	0.0076608	nn:np=53:28	81	81	0
Marker78412	7.11	0.0076608	nn:np=53:28	81	81	0
Marker78772	7.11	0.0076608	lm:ll=28:53	81	81	0
Marker80957	7.11	0.0076608	nn:np=53:28	81	81	0
Marker8574	7.11	0.0076608	nn:np=53:28	81	81	0
Marker9333	7.11	0.0076608	nn:np=28:53	81	81	0
Marker69822	9.7	0.0078284	hh:hk:kk=21:28:31	80	81	1
Marker68023	7.02	0.0080715	nn:np=18:39	57	81	24
Marker20623	7.01	0.0080853	nn:np=23:46	69	81	12
Marker34346	7.01	0.0080853	nn:np=46:23	69	81	12
Marker75715	7.01	0.0080853	nn:np=46:23	69	81	12
Marker10312	6.96	0.0083328	nn:np=50:26	76	81	5
Marker11702	6.96	0.0083328	nn:np=26:50	76	81	5
Marker12415	6.96	0.0083328	nn:np=26:50	76	81	5
Marker21451	6.96	0.0083328	nn:np=50:26	76	81	5
Marker21937	6.96	0.0083328	nn:np=26:50	76	81	5
Marker37739	6.96	0.0083328	nn:np=50:26	76	81	5
Marker43633	6.96	0.0083328	nn:np=50:26	76	81	5
Marker44791	6.96	0.0083328	nn:np=50:26	76	81	5
Marker47352	6.96	0.0083328	nn:np=26:50	76	81	5
Marker72138	6.96	0.0083328	nn:np=50:26	76	81	5
Marker96187	6.96	0.0083328	nn:np=50:26	76	81	5
Marker2172	6.94	0.008418	lm:ll=16:36	52	81	29
Marker10641	11.68	0.0085823	ee:ef:eg:fg=17:32:15:13	77	81	4
Marker50145	6.89	0.0086649	nn:np=43:21	64	81	17
Marker41712	11.65	0.0086954	ac:ad:bc:bd=29:11:14:14	68	81	13
Marker39075	6.88	0.0087119	nn:np=30:12	42	81	39
Marker8502	11.64	0.0087197	ee:ef:eg:fg=32:16:12:18	78	81	3
Marker13905	11.57	0.0090052	ee:ef:eg:fg=17:32:14:14	77	81	4
Marker41130	6.82	0.0090299	nn:np=24:47	71	81	10
Marker8841	6.82	0.0090299	nn:np=24:47	71	81	10
Marker23150	11.54	0.0091574	ac:ad:bc:bd=26:14:23:8	71	81	10
Marker12671	6.78	0.0092079	nn:np=51:27	78	81	3
Marker26126	6.78	0.0092079	nn:np=51:27	78	81	3
Marker2647	6.78	0.0092079	nn:np=27:51	78	81	3
Marker31812	6.78	0.0092079	nn:np=27:51	78	81	3
Marker32126	6.78	0.0092079	nn:np=51:27	78	81	3
Marker34624	6.78	0.0092079	nn:np=51:27	78	81	3
Marker35106	6.78	0.0092079	nn:np=27:51	78	81	3
Marker35850	6.78	0.0092079	nn:np=27:51	78	81	3
Marker53069	6.78	0.0092079	nn:np=51:27	78	81	3
Marker5337	6.78	0.0092079	lm:ll=27:51	78	81	3
Marker56575	6.78	0.0092079	nn:np=51:27	78	81	3
Marker63831	6.78	0.0092079	nn:np=51:27	78	81	3
Marker6529	6.78	0.0092079	nn:np=51:27	78	81	3
Marker72058	6.78	0.0092079	lm:ll=27:51	78	81	3
Marker7232	6.78	0.0092079	nn:np=51:27	78	81	3
Marker7554	6.78	0.0092079	nn:np=51:27	78	81	3
Marker84865	6.78	0.0092079	nn:np=51:27	78	81	3
Marker99345	6.78	0.0092079	nn:np=51:27	78	81	3
Marker42423	6.78	0.0092202	nn:np=19:40	59	81	22
Marker17456	11.48	0.0094109	ac:ad:bc:bd=22:22:6:13	63	81	18
Marker9670	11.45	0.0095109	ee:ef:eg:fg=25:26:16:8	75	81	6
Marker3696	11.44	0.0095501	ac:ad:bc:bd=30:12:17:13	72	81	9
Marker7330	9.3	0.0095793	hh:hk:kk=32:31:18	81	81	0
Marker27922	6.69	0.0097217	nn:np=37:17	54	81	27
Marker28324	6.69	0.0097217	lm:ll=17:37	54	81	27
Marker15575	6.68	0.0097401	nn:np=44:22	66	81	15
Marker21102	11.37	0.0098917	ac:ad:bc:bd=25:15:27:9	76	81	5
Marker16707	9.22	0.0099408	hh:hk:kk=12:38:31	81	81	0
