# Supplementary material for: QTL Mapping and Marker Identification for Sex-Determining: Indicating XY Sex Determination System in the Swimming Crab (Portunus trituberculatus)
Source: Front Genet. 2018 Aug 23;9:337. doi: 10.3389/fgene.2018.00337 (PMC6119780; doi:10.3389/fgene.2018.00337)
Supplement: TABLE S5 — Segregation distortion markers in male group. [file Table_5.XLSX]

## Sheet: Sheet1
Table S5 Segregation distortion markers in male group
Marker	X2	Pvalue	Ratio	Valid	All	Missdata
Marker131	33.03	9.1e-09	lm:ll=35:0	35	35	0
Marker1403	33.03	9.1e-09	nn:np=0:35	35	35	0
Marker233	33.03	9.1e-09	lm:ll=35:0	35	35	0
Marker2891	33.03	9.1e-09	lm:ll=35:0	35	35	0
Marker297	33.03	9.1e-09	nn:np=0:35	35	35	0
Marker333	33.03	9.1e-09	nn:np=0:35	35	35	0
Marker3790	33.03	9.1e-09	nn:np=0:35	35	35	0
Marker3840	33.03	9.1e-09	lm:ll=35:0	35	35	0
Marker5513	33.03	9.1e-09	lm:ll=35:0	35	35	0
Marker710	33.03	9.1e-09	nn:np=0:35	35	35	0
Marker8069	33.03	9.1e-09	nn:np=0:35	35	35	0
Marker825	33.03	9.1e-09	lm:ll=35:0	35	35	0
Marker22072	39.78	1.19e-08	ee:ef:eg:fg=2:16:0:0	18	35	17
Marker76875	32.03	1.52e-08	nn:np=34:0	34	35	1
Marker20320	31.03	2.54e-08	lm:ll=33:0	33	35	2
Marker26211	31.03	2.54e-08	nn:np=33:0	33	35	2
Marker62886	31.03	2.54e-08	nn:np=33:0	33	35	2
Marker68347	31.03	2.54e-08	nn:np=33:0	33	35	2
Marker13166	37.91	2.95e-08	ee:ef:eg:fg=12:21:0:0	33	35	2
Marker41405	37.67	3.33e-08	ee:ef:eg:fg=2:19:2:1	24	35	11
Marker1762	29.26	6.34e-08	nn:np=34:1	35	35	0
Marker26643	29.26	6.34e-08	lm:ll=34:1	35	35	0
Marker27072	29.26	6.34e-08	nn:np=34:1	35	35	0
Marker28939	29.26	6.34e-08	lm:ll=34:1	35	35	0
Marker300	29.26	6.34e-08	lm:ll=34:1	35	35	0
Marker6247	29.26	6.34e-08	nn:np=1:34	35	35	0
Marker6439	29.26	6.34e-08	lm:ll=34:1	35	35	0
Marker6641	29.26	6.34e-08	lm:ll=34:1	35	35	0
Marker7460	29.26	6.34e-08	lm:ll=1:34	35	35	0
Marker45014	29.03	7.12e-08	nn:np=0:31	31	35	4
Marker48581	29.03	7.12e-08	lm:ll=0:31	31	35	4
Marker50133	29.03	7.12e-08	nn:np=31:0	31	35	4
Marker15032	28.26	1.058e-07	lm:ll=33:1	34	35	1
Marker15854	28.26	1.058e-07	nn:np=33:1	34	35	1
Marker20949	28.26	1.058e-07	nn:np=33:1	34	35	1
Marker27398	28.26	1.058e-07	nn:np=1:33	34	35	1
Marker28226	28.26	1.058e-07	nn:np=33:1	34	35	1
Marker28978	28.26	1.058e-07	nn:np=33:1	34	35	1
Marker32373	28.26	1.058e-07	nn:np=33:1	34	35	1
Marker34536	28.26	1.058e-07	lm:ll=33:1	34	35	1
Marker36161	28.26	1.058e-07	nn:np=33:1	34	35	1
Marker41035	28.26	1.058e-07	nn:np=33:1	34	35	1
Marker73729	28.26	1.058e-07	nn:np=33:1	34	35	1
Marker8011	28.26	1.058e-07	lm:ll=33:1	34	35	1
Marker32729	34.94	1.254e-07	ee:ef:eg:fg=15:19:0:0	34	35	1
Marker20052	27.27	1.767e-07	nn:np=1:32	33	35	2
Marker27447	27.27	1.767e-07	nn:np=32:1	33	35	2
Marker73413	27.27	1.767e-07	nn:np=32:1	33	35	2
Marker81345	27.27	1.767e-07	nn:np=32:1	33	35	2
Marker34868	27.03	1.999e-07	nn:np=0:29	29	35	6
Marker44874	27.03	1.999e-07	nn:np=29:0	29	35	6
Marker37688	33.55	2.471e-07	ee:ef:eg:fg=18:15:0:0	33	35	2
Marker2172	26.28	2.951e-07	lm:ll=31:1	32	35	3
Marker58252	26.28	2.951e-07	nn:np=31:1	32	35	3
Marker63936	26.28	2.951e-07	lm:ll=31:1	32	35	3
Marker74492	26.28	2.951e-07	lm:ll=31:1	32	35	3
Marker84083	26.28	2.951e-07	nn:np=31:1	32	35	3
Marker42253	26.04	3.352e-07	nn:np=0:28	28	35	7
Marker42853	26.04	3.352e-07	nn:np=28:0	28	35	7
Marker88245	26.04	3.352e-07	nn:np=28:0	28	35	7
Marker12721	25.71	3.959e-07	nn:np=33:2	35	35	0
Marker14951	25.71	3.959e-07	lm:ll=33:2	35	35	0
Marker26405	25.71	3.959e-07	nn:np=33:2	35	35	0
Marker30702	25.71	3.959e-07	nn:np=33:2	35	35	0
Marker39739	25.71	3.959e-07	nn:np=33:2	35	35	0
Marker43911	25.71	3.959e-07	lm:ll=33:2	35	35	0
Marker49644	25.71	3.959e-07	nn:np=33:2	35	35	0
Marker51650	25.71	3.959e-07	nn:np=33:2	35	35	0
Marker64290	25.71	3.959e-07	nn:np=33:2	35	35	0
Marker8715	25.71	3.959e-07	nn:np=33:2	35	35	0
Marker8253	32.25	4.636e-07	ee:ef:eg:fg=0:17:0:15	32	35	3
Marker8608	32.25	4.636e-07	ee:ef:eg:fg=0:17:0:15	32	35	3
Marker52142	25.29	4.932e-07	nn:np=30:1	31	35	4
Marker54327	25.29	4.932e-07	nn:np=30:1	31	35	4
Marker65152	25.29	4.932e-07	nn:np=30:1	31	35	4
Marker65553	25.29	4.932e-07	nn:np=30:1	31	35	4
Marker68762	25.29	4.932e-07	nn:np=30:1	31	35	4
Marker24164	25.04	5.624e-07	nn:np=0:27	27	35	8
Marker37642	25.04	5.624e-07	nn:np=27:0	27	35	8
Marker40460	25.04	5.624e-07	nn:np=0:27	27	35	8
Marker18585	24.74	6.577e-07	nn:np=32:2	34	35	1
Marker21575	24.74	6.577e-07	nn:np=32:2	34	35	1
Marker27442	24.74	6.577e-07	nn:np=2:32	34	35	1
Marker34214	24.74	6.577e-07	nn:np=32:2	34	35	1
Marker44368	24.74	6.577e-07	nn:np=32:2	34	35	1
Marker53981	24.74	6.577e-07	nn:np=32:2	34	35	1
Marker6068	24.74	6.577e-07	nn:np=32:2	34	35	1
Marker60824	24.74	6.577e-07	nn:np=32:2	34	35	1
Marker71255	24.74	6.577e-07	nn:np=32:2	34	35	1
Marker73720	24.74	6.577e-07	nn:np=32:2	34	35	1
Marker75850	24.74	6.577e-07	nn:np=32:2	34	35	1
Marker76154	24.74	6.577e-07	nn:np=32:2	34	35	1
Marker86016	24.74	6.577e-07	nn:np=32:2	34	35	1
Marker21082	31.07	8.23e-07	ac:ad:bc:bd=17:13:0:0	30	35	5
Marker13438	31.06	8.239e-07	ee:ef:eg:fg=0:15:0:16	31	35	4
Marker23942	30.71	9.803e-07	ee:ef:eg:fg=18:15:1:0	34	35	1
Marker59207	23.76	1.0926e-06	nn:np=31:2	33	35	2
Marker64296	23.76	1.0926e-06	nn:np=31:2	33	35	2
Marker47681	30.24	1.2314e-06	ee:ef:eg:fg=17:16:1:0	34	35	1
Marker36737	29.47	1.7867e-06	ee:ef:eg:fg=19:9:2:0	30	35	5
Marker35139	22.78	1.8153e-06	lm:ll=30:2	32	35	3
Marker4984	22.78	1.8153e-06	lm:ll=30:2	32	35	3
Marker52993	22.78	1.8153e-06	nn:np=30:2	32	35	3
Marker61743	22.78	1.8153e-06	nn:np=30:2	32	35	3
Marker75768	22.78	1.8153e-06	nn:np=30:2	32	35	3
Marker81606	22.78	1.8153e-06	lm:ll=2:30	32	35	3
Marker92330	22.78	1.8153e-06	nn:np=30:2	32	35	3
Marker24775	29.42	1.8238e-06	ee:ef:eg:fg=17:0:15:1	33	35	2
Marker14478	29.2	2.0329e-06	ee:ef:eg:fg=19:1:9:1	30	35	5
Marker14104	22.4	2.2137e-06	lm:ll=3:32	35	35	0
Marker14565	22.4	2.2137e-06	lm:ll=32:3	35	35	0
Marker15656	22.4	2.2137e-06	nn:np=32:3	35	35	0
Marker23611	22.4	2.2137e-06	lm:ll=3:32	35	35	0
Marker25083	22.4	2.2137e-06	nn:np=3:32	35	35	0
Marker25749	22.4	2.2137e-06	lm:ll=3:32	35	35	0
Marker3097	22.4	2.2137e-06	lm:ll=3:32	35	35	0
Marker33946	22.4	2.2137e-06	lm:ll=32:3	35	35	0
Marker34199	22.4	2.2137e-06	nn:np=3:32	35	35	0
Marker46391	22.4	2.2137e-06	lm:ll=3:32	35	35	0
Marker49843	22.4	2.2137e-06	nn:np=3:32	35	35	0
Marker5953	22.4	2.2137e-06	nn:np=32:3	35	35	0
Marker712	22.4	2.2137e-06	nn:np=3:32	35	35	0
Marker7940	22.4	2.2137e-06	lm:ll=3:32	35	35	0
Marker8256	22.4	2.2137e-06	lm:ll=32:3	35	35	0
Marker8776	22.4	2.2137e-06	nn:np=3:32	35	35	0
Marker94182	22.4	2.2137e-06	nn:np=32:3	35	35	0
Marker9458	22.4	2.2137e-06	lm:ll=3:32	35	35	0
Marker22250	22.04	2.668e-06	nn:np=24:0	24	35	11
Marker62568	21.81	3.0158e-06	nn:np=29:2	31	35	4
Marker74382	21.81	3.0158e-06	nn:np=29:2	31	35	4
Marker11660	21.44	3.6485e-06	lm:ll=31:3	34	35	1
Marker13381	21.44	3.6485e-06	nn:np=31:3	34	35	1
Marker15529	21.44	3.6485e-06	nn:np=31:3	34	35	1
Marker22016	21.44	3.6485e-06	lm:ll=31:3	34	35	1
Marker28318	21.44	3.6485e-06	lm:ll=3:31	34	35	1
Marker31025	21.44	3.6485e-06	lm:ll=31:3	34	35	1
Marker40880	21.44	3.6485e-06	nn:np=31:3	34	35	1
Marker42414	21.44	3.6485e-06	lm:ll=31:3	34	35	1
Marker51578	21.44	3.6485e-06	lm:ll=3:31	34	35	1
Marker54381	21.44	3.6485e-06	lm:ll=31:3	34	35	1
Marker54480	21.44	3.6485e-06	lm:ll=31:3	34	35	1
Marker56277	21.44	3.6485e-06	nn:np=31:3	34	35	1
Marker59567	21.44	3.6485e-06	nn:np=31:3	34	35	1
Marker63333	21.44	3.6485e-06	lm:ll=31:3	34	35	1
Marker67116	21.44	3.6485e-06	nn:np=31:3	34	35	1
Marker24984	21.33	3.8596e-06	nn:np=26:1	27	35	8
Marker4768	21.04	4.4898e-06	lm:ll=23:0	23	35	12
Marker55865	21.04	4.4898e-06	nn:np=23:0	23	35	12
Marker31089	27.45	4.7339e-06	ee:ef:eg:fg=16:14:1:0	31	35	4
Marker43997	20.83	5.0103e-06	lm:ll=28:2	30	35	5
Marker74785	20.83	5.0103e-06	nn:np=2:28	30	35	5
Marker1414	27.33	5.0122e-06	ee:ef:eg:fg=2:14:2:0	18	35	17
Marker12104	20.48	6.0105e-06	lm:ll=30:3	33	35	2
Marker28337	20.48	6.0105e-06	nn:np=3:30	33	35	2
Marker36368	20.48	6.0105e-06	lm:ll=3:30	33	35	2
Marker41453	20.48	6.0105e-06	lm:ll=3:30	33	35	2
Marker66151	20.48	6.0105e-06	nn:np=30:3	33	35	2
Marker2283	26.89	6.2117e-06	ee:ef:eg:fg=2:14:1:1	18	35	17
Marker2935	26.71	6.7853e-06	ac:ad:bc:bd=15:17:1:1	34	35	1
Marker79914	20.05	7.5623e-06	nn:np=22:0	22	35	13
Marker32040	19.86	8.3236e-06	lm:ll=27:2	29	35	6
Marker55444	19.86	8.3236e-06	nn:np=27:2	29	35	6
Marker73740	19.86	8.3236e-06	nn:np=27:2	29	35	6
Marker22652	26.27	8.3866e-06	ee:ef:eg:fg=14:15:1:0	30	35	5
Marker17935	19.53	9.8967e-06	lm:ll=29:3	32	35	3
Marker26510	19.53	9.8967e-06	lm:ll=29:3	32	35	3
Marker42426	19.53	9.8967e-06	lm:ll=3:29	32	35	3
Marker6733	19.53	9.8967e-06	lm:ll=3:29	32	35	3
Marker73062	19.53	9.8967e-06	nn:np=29:3	32	35	3
Marker85418	19.36	1.0825e-05	nn:np=24:1	25	35	10
Marker29071	19.31	1.1087e-05	lm:ll=31:4	35	35	0
Marker29253	19.31	1.1087e-05	nn:np=31:4	35	35	0
Marker63176	19.31	1.1087e-05	lm:ll=4:31	35	35	0
Marker82792	19.31	1.1087e-05	nn:np=31:4	35	35	0
Marker8881	19.31	1.1087e-05	nn:np=4:31	35	35	0
Marker18878	25.55	1.1873e-05	ac:ad:bc:bd=15:16:1:1	33	35	2
Marker9920	25.55	1.1873e-05	ee:ef:eg:fg=1:15:1:16	33	35	2
Marker74918	18.58	1.6287e-05	nn:np=28:3	31	35	4
Marker27263	24.75	1.7415e-05	ee:ef:eg:fg=15:0:15:2	32	35	3
Marker33788	24.75	1.7415e-05	ee:ef:eg:fg=16:1:14:1	32	35	3
Marker16376	18.38	1.8072e-05	lm:ll=4:30	34	35	1
Marker16516	18.38	1.8072e-05	lm:ll=30:4	34	35	1
Marker23941	18.38	1.8072e-05	lm:ll=30:4	34	35	1
Marker25078	18.38	1.8072e-05	lm:ll=30:4	34	35	1
Marker26229	18.38	1.8072e-05	nn:np=30:4	34	35	1
Marker26637	18.38	1.8072e-05	nn:np=4:30	34	35	1
Marker32300	18.38	1.8072e-05	nn:np=30:4	34	35	1
Marker32796	18.38	1.8072e-05	nn:np=30:4	34	35	1
Marker36566	18.38	1.8072e-05	lm:ll=30:4	34	35	1
Marker36647	18.38	1.8072e-05	nn:np=30:4	34	35	1
Marker47443	18.38	1.8072e-05	lm:ll=30:4	34	35	1
Marker49234	18.38	1.8072e-05	nn:np=30:4	34	35	1
Marker49482	18.38	1.8072e-05	nn:np=30:4	34	35	1
Marker5851	18.38	1.8072e-05	lm:ll=30:4	34	35	1
Marker85086	18.38	1.8072e-05	nn:np=30:4	34	35	1
Marker90200	18.38	1.8072e-05	nn:np=30:4	34	35	1
Marker9202	18.38	1.8072e-05	lm:ll=4:30	34	35	1
Marker34574	18.38	1.8142e-05	nn:np=1:23	24	35	11
Marker15209	24.35	2.1062e-05	ac:ad:bc:bd=13:16:2:0	31	35	4
Marker6426	24.31	2.1476e-05	ee:ef:eg:fg=1:15:2:17	35	35	0
Marker36592	24.29	2.1774e-05	ee:ef:eg:fg=14:13:1:0	28	35	7
Marker3735	24.09	2.3972e-05	ee:ef:eg:fg=16:2:16:1	35	35	0
Marker3862	24.09	2.3972e-05	ee:ef:eg:fg=16:2:16:1	35	35	0
Marker35698	17.63	2.6785e-05	lm:ll=27:3	30	35	5
Marker24749	23.84	2.6994e-05	ee:ef:eg:fg=2:14:0:15	31	35	4
Marker43396	23.84	2.6994e-05	ee:ef:eg:fg=15:14:2:0	31	35	4
Marker22777	17.45	2.9426e-05	lm:ll=4:29	33	35	2
Marker34665	17.45	2.9426e-05	nn:np=29:4	33	35	2
Marker20158	23.65	2.9598e-05	ee:ef:eg:fg=17:2:14:1	34	35	1
Marker5683	23.65	2.9598e-05	ee:ef:eg:fg=17:2:14:1	34	35	1
Marker25892	17.39	3.0421e-05	nn:np=22:1	23	35	12
Marker36289	17.05	3.6358e-05	nn:np=0:19	19	35	16
Marker26977	23.18	3.7103e-05	ac:ad:bc:bd=1:2:15:16	34	35	1
Marker30648	23.18	3.7103e-05	ee:ef:eg:fg=16:1:15:2	34	35	1
Marker31630	23.18	3.7103e-05	ee:ef:eg:fg=1:16:2:15	34	35	1
Marker7820	23.18	3.7103e-05	ee:ef:eg:fg=15:2:16:1	34	35	1
Marker27195	23.14	3.7707e-05	ac:ad:bc:bd=10:16:1:1	28	35	7
Marker27164	23.12	3.8101e-05	ee:ef:eg:fg=1:17:2:13	33	35	2
Marker38097	23.12	3.8101e-05	ee:ef:eg:fg=17:2:13:1	33	35	2
Marker37410	16.96	3.8145e-05	lm:ll=24:2	26	35	9
Marker25217	22.75	4.553e-05	ee:ef:eg:fg=2:17:1:12	32	35	3
Marker33083	16.53	4.7855e-05	nn:np=28:4	32	35	3
Marker35812	22.64	4.8081e-05	ee:ef:eg:fg=15:3:15:0	33	35	2
Marker6999	22.63	4.8236e-05	ee:ef:eg:fg=17:6:1:3	27	35	8
Marker2505	16.46	4.9762e-05	lm:ll=5:30	35	35	0
Marker2839	16.46	4.9762e-05	lm:ll=30:5	35	35	0
Marker28527	16.46	4.9762e-05	lm:ll=30:5	35	35	0
Marker33351	16.46	4.9762e-05	lm:ll=30:5	35	35	0
Marker50905	16.46	4.9762e-05	lm:ll=5:30	35	35	0
Marker60621	16.46	4.9762e-05	lm:ll=30:5	35	35	0
Marker8797	16.46	4.9762e-05	nn:np=5:30	35	35	0
Marker27709	22.45	5.2619e-05	ee:ef:eg:fg=2:15:0:12	29	35	6
Marker19695	22.39	5.4008e-05	ee:ef:eg:fg=2:16:1:14	33	35	2
Marker48350	16	6.3342e-05	nn:np=23:2	25	35	10
Marker62159	16	6.3342e-05	nn:np=23:2	25	35	10
Marker15287	19.18	6.853e-05	hh:hk:kk=0:16:18	34	35	1
Marker15413	19.18	6.853e-05	hh:hk:kk=18:16:0	34	35	1
Marker25587	21.75	7.3529e-05	ee:ef:eg:fg=1:16:2:13	32	35	3
Marker100063	15.61	7.7722e-05	nn:np=27:4	31	35	4
Marker56660	15.61	7.7722e-05	nn:np=4:27	31	35	4
Marker62261	15.61	7.7722e-05	nn:np=27:4	31	35	4
Marker20126	15.56	7.9978e-05	nn:np=5:29	34	35	1
Marker20965	15.56	7.9978e-05	nn:np=29:5	34	35	1
Marker22903	15.56	7.9978e-05	lm:ll=29:5	34	35	1
Marker23563	15.56	7.9978e-05	nn:np=5:29	34	35	1
Marker29063	15.56	7.9978e-05	nn:np=5:29	34	35	1
Marker40384	15.56	7.9978e-05	nn:np=5:29	34	35	1
Marker41701	15.56	7.9978e-05	nn:np=5:29	34	35	1
Marker57142	15.56	7.9978e-05	lm:ll=29:5	34	35	1
Marker62757	15.56	7.9978e-05	lm:ll=29:5	34	35	1
Marker74498	15.56	7.9978e-05	nn:np=29:5	34	35	1
Marker77615	15.56	7.9978e-05	nn:np=29:5	34	35	1
Marker85824	15.56	7.9978e-05	nn:np=5:29	34	35	1
Marker29265	21.44	8.5112e-05	ee:ef:eg:fg=15:10:1:1	27	35	8
Marker20674	21.25	9.3411e-05	ac:ad:bc:bd=14:15:2:1	32	35	3
Marker39066	21.25	9.3411e-05	ee:ef:eg:fg=2:15:1:14	32	35	3
Marker43408	21.25	9.3411e-05	ee:ef:eg:fg=14:2:15:1	32	35	3
Marker6718	21.25	9.3411e-05	ac:ad:bc:bd=15:14:2:1	32	35	3
Marker7893	21.25	9.3411e-05	ac:ad:bc:bd=1:2:14:15	32	35	3
Marker38663	21.11	9.9677e-05	ee:ef:eg:fg=16:3:15:1	35	35	0
Marker15874	15.06	0.00010421	nn:np=0:17	17	35	18
Marker9361	20.89	0.00011119	ee:ef:eg:fg=15:2:16:2	35	35	0
Marker2705	20.88	0.00011137	ee:ef:eg:fg=4:1:12:0	17	35	18
Marker41945	14.81	0.0001186	nn:np=24:3	27	35	8
Marker44349	20.75	0.00011864	ee:ef:eg:fg=4:19:6:3	32	35	3
Marker127403	14.7	0.00012605	nn:np=26:4	30	35	5
Marker29542	14.67	0.0001283	nn:np=28:5	33	35	2
Marker52024	14.67	0.0001283	nn:np=5:28	33	35	2
Marker57002	14.67	0.0001283	nn:np=5:28	33	35	2
Marker6084	14.67	0.0001283	lm:ll=5:28	33	35	2
Marker65675	14.67	0.0001283	nn:np=28:5	33	35	2
Marker84160	14.67	0.0001283	nn:np=28:5	33	35	2
Marker17951	20.48	0.00013473	ac:ad:bc:bd=15:13:1:2	31	35	4
Marker14054	20.35	0.00014342	ee:ef:eg:fg=3:14:1:16	34	35	1
Marker38100	20.35	0.00014342	ee:ef:eg:fg=14:3:16:1	34	35	1
Marker39733	20.35	0.00014342	ee:ef:eg:fg=14:3:16:1	34	35	1
Marker19360	20.23	0.0001524	ac:ad:bc:bd=14:14:2:1	31	35	4
Marker26337	20.23	0.0001524	ac:ad:bc:bd=2:1:14:14	31	35	4
Marker29047	20.23	0.0001524	ac:ad:bc:bd=2:1:14:14	31	35	4
Marker29937	20.23	0.0001524	ac:ad:bc:bd=14:14:1:2	31	35	4
Marker6882	20.23	0.0001524	ac:ad:bc:bd=14:14:1:2	31	35	4
Marker16167	19.87	0.00018089	ac:ad:bc:bd=12:15:2:1	30	35	5
Marker24871	19.87	0.00018089	ee:ef:eg:fg=14:13:3:0	30	35	5
Marker14495	19.85	0.00018267	ac:ad:bc:bd=14:10:1:1	26	35	9
Marker31422	19.73	0.00019333	ee:ef:eg:fg=19:4:7:3	33	35	2
Marker30509	13.88	0.00019438	nn:np=23:3	26	35	9
Marker1278	13.83	0.00020027	nn:np=6:29	35	35	0
Marker1506	13.83	0.00020027	lm:ll=29:6	35	35	0
Marker16894	13.83	0.00020027	lm:ll=6:29	35	35	0
Marker24801	13.83	0.00020027	lm:ll=29:6	35	35	0
Marker25477	13.83	0.00020027	lm:ll=29:6	35	35	0
Marker4055	13.83	0.00020027	lm:ll=29:6	35	35	0
Marker51233	13.83	0.00020027	nn:np=29:6	35	35	0
Marker57897	17	0.00020347	hh:hk:kk=18:13:2	33	35	2
Marker58241	13.79	0.00020408	nn:np=25:4	29	35	6
Marker53286	13.78	0.00020538	nn:np=27:5	32	35	3
Marker54621	13.78	0.00020538	lm:ll=27:5	32	35	3
Marker84219	13.78	0.00020538	nn:np=27:5	32	35	3
Marker17340	19.48	0.00021701	ee:ef:eg:fg=2:16:2:13	33	35	2
Marker10494	19.41	0.00022449	ac:ad:bc:bd=15:11:2:1	29	35	6
Marker22097	19	0.0002734	ee:ef:eg:fg=2:14:2:15	33	35	2
Marker3544	19	0.0002734	ac:ad:bc:bd=19:6:4:4	33	35	2
Marker39075	13.14	0.00028962	nn:np=20:2	22	35	13
Marker11642	12.97	0.00031642	nn:np=28:6	34	35	1
Marker26904	12.97	0.00031642	lm:ll=28:6	34	35	1
Marker32410	12.97	0.00031642	nn:np=28:6	34	35	1
Marker38595	12.97	0.00031642	lm:ll=28:6	34	35	1
Marker41538	12.97	0.00031642	nn:np=6:28	34	35	1
Marker42939	12.97	0.00031642	lm:ll=28:6	34	35	1
Marker44176	12.97	0.00031642	nn:np=6:28	34	35	1
Marker54346	12.97	0.00031642	nn:np=28:6	34	35	1
Marker63317	12.97	0.00031642	nn:np=28:6	34	35	1
Marker39629	12.96	0.00031822	nn:np=22:3	25	35	10
Marker43387	12.9	0.00032802	nn:np=26:5	31	35	4
Marker25164	16.03	0.0003307	hh:hk:kk=5:11:19	35	35	0
Marker30989	18.5	0.00034683	ee:ef:eg:fg=3:15:1:13	32	35	3
Marker36354	18.31	0.00037955	ee:ef:eg:fg=2:13:1:13	29	35	6
Marker3450	18.25	0.0003906	ee:ef:eg:fg=2:15:2:13	32	35	3
Marker1807	18.14	0.00041099	ee:ef:eg:fg=16:2:14:3	35	35	0
Marker14068	18	0.00043985	ee:ef:eg:fg=2:14:2:14	32	35	3
Marker23856	12.12	0.00049851	nn:np=6:27	33	35	2
Marker29616	12.12	0.00049851	lm:ll=6:27	33	35	2
Marker32143	12.12	0.00049851	lm:ll=27:6	33	35	2
Marker34554	12.12	0.00049851	lm:ll=27:6	33	35	2
Marker44219	12.12	0.00049851	lm:ll=27:6	33	35	2
Marker39514	17.73	0.00049921	ee:ef:eg:fg=17:2:4:7	30	35	5
Marker42900	12.04	0.00052024	nn:np=21:3	24	35	11
Marker48534	12.03	0.00052258	nn:np=25:5	30	35	5
Marker26965	17.53	0.00054992	ee:ef:eg:fg=19:5:6:4	34	35	1
Marker31825	17.53	0.00054992	ee:ef:eg:fg=5:6:19:4	34	35	1
Marker44045	17.53	0.00054992	ee:ef:eg:fg=16:3:13:2	34	35	1
Marker9066	17.29	0.00061482	ee:ef:eg:fg=19:5:5:5	34	35	1
Marker34538	17.25	0.00062781	ee:ef:eg:fg=6:5:3:18	32	35	3
Marker39453	17.25	0.00062781	ee:ef:eg:fg=18:3:6:5	32	35	3
Marker12057	14.66	0.00065651	hh:hk:kk=17:17:1	35	35	0
Marker36832	14.66	0.00065651	hh:hk:kk=17:17:1	35	35	0
Marker46734	14.66	0.00065651	hh:hk:kk=17:17:1	35	35	0
Marker28160	17.13	0.00066484	ac:ad:bc:bd=2:2:14:13	31	35	4
Marker28370	17	0.00070674	ee:ef:eg:fg=18:4:6:4	32	35	3
Marker1061	11.43	0.00072323	lm:ll=28:7	35	35	0
Marker12364	11.43	0.00072323	lm:ll=28:7	35	35	0
Marker12808	11.43	0.00072323	lm:ll=28:7	35	35	0
Marker17271	11.43	0.00072323	nn:np=7:28	35	35	0
Marker1744	11.43	0.00072323	lm:ll=7:28	35	35	0
Marker1878	11.43	0.00072323	nn:np=7:28	35	35	0
Marker23136	11.43	0.00072323	lm:ll=7:28	35	35	0
Marker44413	11.43	0.00072323	nn:np=7:28	35	35	0
Marker53307	11.43	0.00072323	lm:ll=28:7	35	35	0
Marker62954	11.43	0.00072323	nn:np=7:28	35	35	0
Marker58632	11.28	0.00078294	nn:np=26:6	32	35	3
Marker18422	16.75	0.00079553	ee:ef:eg:fg=18:5:5:4	32	35	3
Marker20066	11.25	0.00079623	lm:ll=18:2	20	35	15
Marker20440	11.25	0.00079623	nn:np=2:18	20	35	15
Marker21150	16.67	0.00082752	ac:ad:bc:bd=17:3:4:6	30	35	5
Marker100379	11.12	0.00085615	nn:np=22:4	26	35	9
Marker37744	11.12	0.00085615	nn:np=4:22	26	35	9
Marker48217	11.12	0.00085615	nn:np=22:4	26	35	9
Marker24862	16.41	0.00093546	ac:ad:bc:bd=1:2:12:12	27	35	8
Marker31022	16.33	0.00096879	ee:ef:eg:fg=15:3:13:2	33	35	2
Marker21496	13.67	0.0010773	hh:hk:kk=17:8:8	33	35	2
Marker21458	16.09	0.0010863	ee:ef:eg:fg=7:4:4:18	33	35	2
Marker29556	16.09	0.001089	ee:ef:eg:fg=5:6:5:19	35	35	0
Marker16819	10.62	0.0011201	lm:ll=27:7	34	35	1
Marker29687	10.62	0.0011201	lm:ll=27:7	34	35	1
Marker50667	10.62	0.0011201	lm:ll=27:7	34	35	1
Marker56055	10.62	0.0011201	lm:ll=27:7	34	35	1
Marker57750	10.62	0.0011201	nn:np=27:7	34	35	1
Marker67076	10.62	0.0011201	nn:np=7:27	34	35	1
Marker74533	10.62	0.0011201	nn:np=7:27	34	35	1
Marker7646	10.62	0.0011201	lm:ll=27:7	34	35	1
Marker17641	16	0.001134	ac:ad:bc:bd=14:2:6:2	24	35	11
Marker50421	15.84	0.0012237	ee:ef:eg:fg=17:3:7:4	31	35	4
Marker24501	10.45	0.0012254	lm:ll=6:25	31	35	4
Marker35689	10.45	0.0012254	lm:ll=6:25	31	35	4
Marker58559	10.45	0.0012254	nn:np=6:25	31	35	4
Marker96141	10.45	0.0012254	nn:np=6:25	31	35	4
Marker26063	15.8	0.0012462	ac:ad:bc:bd=9:13:1:2	25	35	10
Marker23226	15.71	0.0012976	ac:ad:bc:bd=10:14:1:3	28	35	7
Marker80843	10.32	0.001319	nn:np=17:2	19	35	16
Marker10402	15.61	0.0013656	ac:ad:bc:bd=18:5:4:6	33	35	2
Marker23356	15.61	0.0013656	ee:ef:eg:fg=5:18:6:4	33	35	2
Marker61127	10.24	0.0013743	nn:np=21:4	25	35	10
Marker22851	15.54	0.0014098	ac:ad:bc:bd=2:1:11:12	26	35	9
Marker22418	15.25	0.001615	ee:ef:eg:fg=3:14:2:13	32	35	3
Marker42637	15.25	0.001615	ee:ef:eg:fg=2:14:3:13	32	35	3
Marker50240	15.25	0.001615	ee:ef:eg:fg=2:13:3:14	32	35	3
Marker16083	15.24	0.0016262	ac:ad:bc:bd=0:1:6:10	17	35	18
Marker58342	15.22	0.0016363	ee:ef:eg:fg=2:14:2:9	27	35	8
Marker8156	15.17	0.0016759	ee:ef:eg:fg=15:3:14:3	35	35	0
Marker31666	15.16	0.0016849	ee:ef:eg:fg=3:11:0:11	25	35	10
Marker37749	12.59	0.0018471	hh:hk:kk=17:14:3	34	35	1
Marker77188	9.63	0.0019108	nn:np=24:6	30	35	5
Marker42561	9.48	0.0020756	lm:ll=22:5	27	35	8
Marker10389	14.71	0.002086	ee:ef:eg:fg=13:4:15:2	34	35	1
Marker37578	14.71	0.002086	ee:ef:eg:fg=15:2:13:4	34	35	1
Marker6235	9.39	0.002183	nn:np=2:16	18	35	17
Marker30590	14.57	0.0022221	ac:ad:bc:bd=2:2:13:11	28	35	7
Marker20991	14.55	0.0022462	ee:ef:eg:fg=3:14:2:12	31	35	4
Marker52271	9.33	0.0022502	nn:np=18:3	21	35	14
Marker26494	14.53	0.0022622	ee:ef:eg:fg=16:5:2:7	30	35	5
Marker21847	9.26	0.0023458	nn:np=27:8	35	35	0
Marker36612	9.26	0.0023458	nn:np=27:8	35	35	0
Marker44194	9.26	0.0023458	nn:np=8:27	35	35	0
Marker21390	14.33	0.0024848	ac:ad:bc:bd=6:15:3:3	27	35	8
Marker36680	14.33	0.0024848	ac:ad:bc:bd=2:1:12:9	24	35	11
Marker8278	14.27	0.0025638	ee:ef:eg:fg=15:1:9:5	30	35	5
Marker15950	14.24	0.0026018	ee:ef:eg:fg=18:6:5:5	34	35	1
Marker3577	14.24	0.0026018	ee:ef:eg:fg=3:14:3:14	34	35	1
Marker34021	9.03	0.002654	nn:np=25:7	32	35	3
Marker41150	9.03	0.002654	nn:np=25:7	32	35	3
Marker35631	14.17	0.0026796	ee:ef:eg:fg=14:9:6:0	29	35	6
Marker39774	14	0.0029052	ac:ad:bc:bd=2:4:15:7	28	35	7
Marker21152	11.65	0.0029571	hh:hk:kk=7:10:17	34	35	1
Marker25192	11.46	0.0032517	hh:hk:kk=15:19:1	35	35	0
Marker7465	11.46	0.0032517	hh:hk:kk=15:19:1	35	35	0
Marker18153	13.75	0.003266	ee:ef:eg:fg=17:4:5:6	32	35	3
Marker33905	13.75	0.003266	ee:ef:eg:fg=17:4:5:6	32	35	3
Marker40617	13.75	0.003266	ee:ef:eg:fg=6:17:4:5	32	35	3
Marker48116	13.75	0.003266	ee:ef:eg:fg=5:6:4:17	32	35	3
Marker14757	13.67	0.0033958	ee:ef:eg:fg=4:13:2:14	33	35	2
Marker14250	13.57	0.0035505	ee:ef:eg:fg=18:4:7:6	35	35	0
Marker12675	8.5	0.0035515	nn:np=26:8	34	35	1
Marker23963	8.5	0.0035515	lm:ll=26:8	34	35	1
Marker24522	8.5	0.0035515	nn:np=26:8	34	35	1
Marker27282	8.5	0.0035515	nn:np=26:8	34	35	1
Marker28474	8.5	0.0035515	nn:np=26:8	34	35	1
Marker32251	8.5	0.0035515	nn:np=26:8	34	35	1
Marker37990	8.5	0.0035515	nn:np=26:8	34	35	1
Marker39111	8.5	0.0035515	lm:ll=26:8	34	35	1
Marker40059	8.5	0.0035515	nn:np=8:26	34	35	1
Marker40292	8.5	0.0035515	nn:np=26:8	34	35	1
Marker42855	8.5	0.0035515	nn:np=26:8	34	35	1
Marker44521	8.5	0.0035515	lm:ll=8:26	34	35	1
Marker47125	8.5	0.0035515	nn:np=8:26	34	35	1
Marker51248	8.5	0.0035515	nn:np=8:26	34	35	1
Marker60087	8.5	0.0035515	nn:np=8:26	34	35	1
Marker62231	8.5	0.0035515	nn:np=8:26	34	35	1
Marker9143	8.5	0.0035515	nn:np=26:8	34	35	1
Marker27706	13.52	0.0036436	ee:ef:eg:fg=16:8:4:3	31	35	4
Marker8176	11.23	0.0036454	hh:hk:kk=16:17:2	35	35	0
Marker26661	8.45	0.0036504	nn:np=17:3	20	35	15
Marker26930	13.5	0.0036711	ac:ad:bc:bd=5:5:17:5	32	35	3
Marker32320	13.5	0.0036711	ee:ef:eg:fg=5:5:17:5	32	35	3
Marker21572	13.47	0.0037288	ac:ad:bc:bd=3:2:13:12	30	35	5
Marker39943	13.47	0.0037288	ee:ef:eg:fg=3:13:2:12	30	35	5
Marker58139	8.26	0.0040571	nn:np=24:7	31	35	4
Marker82357	8.26	0.0040571	nn:np=24:7	31	35	4
Marker19842	13.2	0.0042235	ac:ad:bc:bd=4:6:16:4	30	35	5
Marker15965	13.11	0.0043959	ee:ef:eg:fg=18:6:6:5	35	35	0
Marker38260	8.1	0.0044265	lm:ll=0:10	10	35	25
Marker48899	8.1	0.0044265	lm:ll=0:10	10	35	25
Marker58979	8.04	0.0045864	lm:ll=22:6	28	35	7
Marker69075	8.04	0.0045864	nn:np=22:6	28	35	7
Marker100422	7.84	0.0051103	nn:np=20:5	25	35	10
Marker9558	12.75	0.0052097	ac:ad:bc:bd=3:3:12:14	32	35	3
Marker10895	7.76	0.0053488	nn:np=8:25	33	35	2
Marker15130	7.76	0.0053488	lm:ll=8:25	33	35	2
Marker24723	7.76	0.0053488	nn:np=25:8	33	35	2
Marker27488	7.76	0.0053488	nn:np=25:8	33	35	2
Marker32808	7.76	0.0053488	lm:ll=25:8	33	35	2
Marker39169	7.76	0.0053488	nn:np=25:8	33	35	2
Marker39561	7.76	0.0053488	lm:ll=25:8	33	35	2
Marker43968	7.76	0.0053488	lm:ll=8:25	33	35	2
Marker44165	7.76	0.0053488	lm:ll=8:25	33	35	2
Marker44892	7.76	0.0053488	lm:ll=8:25	33	35	2
Marker50611	7.76	0.0053488	lm:ll=25:8	33	35	2
Marker79629	7.76	0.0053488	nn:np=25:8	33	35	2
Marker20557	12.67	0.0054158	ee:ef:eg:fg=3:1:8:0	12	35	23
Marker52652	10.41	0.0054842	hh:hk:kk=16:15:3	34	35	1
Marker51020	10.31	0.0057581	hh:hk:kk=10:9:16	35	35	0
Marker29237	12.52	0.0058059	ac:ad:bc:bd=3:2:12:12	29	35	6
Marker43383	12.48	0.0058967	ee:ef:eg:fg=4:7:4:16	31	35	4
Marker63711	7.56	0.0059595	nn:np=14:2	16	35	19
Marker22539	12.45	0.0059777	ee:ef:eg:fg=17:5:6:5	33	35	2
Marker115576	7.5	0.0061699	lm:ll=23:7	30	35	5
Marker21774	7.5	0.0061699	nn:np=7:23	30	35	5
Marker86305	7.5	0.0061699	nn:np=23:7	30	35	5
Marker29881	12.35	0.0062669	ac:ad:bc:bd=4:3:12:15	34	35	1
Marker30520	12.33	0.0063243	ac:ad:bc:bd=2:13:3:6	24	35	11
Marker58216	12.33	0.0063243	ee:ef:eg:fg=13:2:3:6	24	35	11
Marker12487	12.25	0.006574	ac:ad:bc:bd=3:16:5:8	32	35	3
Marker24618	12.25	0.006574	ee:ef:eg:fg=16:8:3:5	32	35	3
Marker38308	12.21	0.0066907	ee:ef:eg:fg=8:7:16:2	33	35	2
Marker14996	7.31	0.0068409	nn:np=26:9	35	35	0
Marker15126	7.31	0.0068409	lm:ll=9:26	35	35	0
Marker1923	7.31	0.0068409	lm:ll=9:26	35	35	0
Marker31387	7.31	0.0068409	lm:ll=26:9	35	35	0
Marker31628	7.31	0.0068409	lm:ll=26:9	35	35	0
Marker39034	7.31	0.0068409	nn:np=26:9	35	35	0
Marker43215	7.31	0.0068409	nn:np=26:9	35	35	0
Marker62322	7.31	0.0068409	nn:np=26:9	35	35	0
Marker9351	7.31	0.0068409	lm:ll=26:9	35	35	0
Marker16498	7.26	0.0070536	nn:np=6:21	27	35	8
Marker49794	7.26	0.0070536	nn:np=21:6	27	35	8
Marker37641	11.97	0.0074877	ee:ef:eg:fg=15:3:4:11	33	35	2
Marker14529	11.97	0.0074945	ac:ad:bc:bd=13:12:4:2	31	35	4
Marker29737	11.97	0.0074945	ac:ad:bc:bd=4:2:12:13	31	35	4
Marker22219	11.97	0.0075022	ee:ef:eg:fg=8:14:6:1	29	35	6
Marker25960	11.88	0.0077972	ee:ef:eg:fg=15:8:1:10	34	35	1
Marker11761	9.69	0.0078845	hh:hk:kk=15:18:2	35	35	0
Marker12146	9.69	0.0078845	hh:hk:kk=2:18:15	35	35	0
Marker13668	7.04	0.0079635	lm:ll=5:19	24	35	11
Marker55609	7.04	0.0079635	nn:np=19:5	24	35	11
Marker18395	7.03	0.0080099	lm:ll=8:24	32	35	3
Marker21650	7.03	0.0080099	nn:np=8:24	32	35	3
Marker47690	7.03	0.0080099	nn:np=24:8	32	35	3
Marker49183	7.03	0.0080099	nn:np=24:8	32	35	3
Marker49451	7.03	0.0080099	nn:np=8:24	32	35	3
Marker6220	7.03	0.0080099	nn:np=24:8	32	35	3
Marker92705	7.03	0.0080099	nn:np=24:8	32	35	3
Marker16872	11.71	0.0084468	ac:ad:bc:bd=12:13:3:3	31	35	4
Marker27759	11.71	0.0084468	ee:ef:eg:fg=12:3:3:13	31	35	4
Marker28414	11.65	0.0086954	ee:ef:eg:fg=16:8:8:2	34	35	1
Marker36466	11.65	0.0086954	ee:ef:eg:fg=10:4:4:16	34	35	1
Marker86497	6.86	0.0088288	nn:np=4:17	21	35	14
Marker45119	11.57	0.0090052	ac:ad:bc:bd=11:5:5:0	21	35	14
Marker45155	6.76	0.0093296	nn:np=7:22	29	35	6
Marker53810	6.76	0.0093296	nn:np=22:7	29	35	6
Marker69120	6.76	0.0093296	nn:np=7:22	29	35	6
Marker95912	6.76	0.0093296	nn:np=22:7	29	35	6
Marker62694	9.3	0.0095471	hh:hk:kk=14:8:11	33	35	2
Marker29189	11.41	0.0096864	ac:ad:bc:bd=15:6:4:4	29	35	6
