# Supplementary material for: QTL Mapping and Marker Identification for Sex-Determining: Indicating XY Sex Determination System in the Swimming Crab (Portunus trituberculatus)
Source: Front Genet. 2018 Aug 23;9:337. doi: 10.3389/fgene.2018.00337 (PMC6119780; doi:10.3389/fgene.2018.00337)
Supplement: TABLE S6 — The makers showing segregation distortion in opposition directions between the sexs. [file Table_6.XLSX]

## Sheet: Sheet1
Table S6 The makers showing segregation distortion in opposition directions between the sexs
Male								Female
Marker	X2	Pvalue	Ratio	Valid	All	Missdata		Marker	X2	Pvalue	Ratio	Valid	All	Missdata
Marker2891	33.03	9.1e-09	lm:ll=35:0	35	35	0		Marker2891	75.11	0	lm:ll=1:80	81	81	0
Marker3840	33.03	9.1e-09	lm:ll=35:0	35	35	0		Marker3840	79.01	0	lm:ll=0:81	81	81	0
Marker20320	31.03	2.54e-08	lm:ll=33:0	33	35	2		Marker20320	77.01	0	lm:ll=0:79	79	81	2
Marker26643	29.26	6.34e-08	lm:ll=34:1	35	35	0		Marker26643	78.01	0	lm:ll=0:80	80	81	1
Marker7460	29.26	6.34e-08	lm:ll=1:34	35	35	0		Marker7460	71.31	0	lm:ll=79:2	81	81	0
Marker48581	29.03	7.12e-08	lm:ll=0:31	31	35	4		Marker48581	59.51	0	lm:ll=75:5	80	81	1
Marker15032	28.26	1.058e-07	lm:ll=33:1	34	35	1		Marker15032	77.01	0	lm:ll=0:79	79	81	2
Marker8011	28.26	1.058e-07	lm:ll=33:1	34	35	1		Marker8011	79.01	0	lm:ll=0:81	81	81	0
Marker34536	28.26	1.058e-07	lm:ll=33:1	34	35	1		Marker34536	75.11	0	lm:ll=1:80	81	81	0
Marker63936	26.28	2.951e-07	lm:ll=31:1	32	35	3		Marker63936	57.14	0	lm:ll=1:62	63	81	18
Marker74492	26.28	2.951e-07	lm:ll=31:1	32	35	3		Marker74492	63.34	0	lm:ll=2:71	73	81	8
Marker8253	32.25	4.636e-07	ee:ef:eg:fg=0:17:0:15	32	35	3		Marker8253	71.13	0	ee:ef:eg:fg=35:1:41:1	78	81	3
Marker8608	32.25	4.636e-07	ee:ef:eg:fg=0:17:0:15	32	35	3		Marker8608	81.39	0	ee:ef:eg:fg=45:0:32:0	77	81	4
Marker21082	31.07	8.23e-07	ac:ad:bc:bd=17:13:0:0	30	35	5		Marker21082	77.63	0	ac:ad:bc:bd=0:0:30:43	73	81	8
Marker13438	31.06	8.239e-07	ee:ef:eg:fg=0:15:0:16	31	35	4		Marker13438	81.75	0	ee:ef:eg:fg=47:1:27:0	75	81	6
Marker9458	22.4	2.2137e-06	lm:ll=3:32	35	35	0		Marker9458	44.44	0	lm:ll=71:10	81	81	0
Marker63333	21.44	3.6485e-06	lm:ll=31:3	34	35	1		Marker63333	74.11	0	lm:ll=1:79	80	81	1
Marker36566	18.38	1.8072e-05	lm:ll=30:4	34	35	1		Marker36566	43.51	0	lm:ll=10:70	80	81	1
Marker5851	18.38	1.8072e-05	lm:ll=30:4	34	35	1		Marker5851	50.57	0	lm:ll=8:73	81	81	0
Marker27709	22.45	5.2619e-05	ee:ef:eg:fg=2:15:0:12	29	35	6		Marker27709	54.32	0	ee:ef:eg:fg=35:1:35:5	76	81	5
Marker15413	19.18	6.853e-05	hh:hk:kk=18:16:0	34	35	1		Marker15413	52.26	0	hh:hk:kk=3:31:47	81	81	0
Marker22903	15.56	7.9978e-05	lm:ll=29:5	34	35	1		Marker22903	48.66	0	lm:ll=8:71	79	81	2
Marker57142	15.56	7.9978e-05	lm:ll=29:5	34	35	1		Marker57142	75.11	0	lm:ll=1:80	81	81	0
Marker62757	15.56	7.9978e-05	lm:ll=29:5	34	35	1		Marker62757	45.57	0	lm:ll=9:70	79	81	2
Marker14054	20.35	0.00014342	ee:ef:eg:fg=3:14:1:16	34	35	1		Marker14054	54.79	0	ee:ef:eg:fg=40:6:30:1	77	81	4
Marker57897	17	0.00020347	hh:hk:kk=18:13:2	33	35	2		Marker57897	51.68	0	hh:hk:kk=3:28:45	76	81	5
Marker36832	14.66	0.00065651	hh:hk:kk=17:17:1	35	35	0		Marker36832	50.58	0	hh:hk:kk=2:33:46	81	81	0
Marker58342	15.22	0.0016363	ee:ef:eg:fg=2:14:2:9	27	35	8		Marker58342	69.58	0	ee:ef:eg:fg=49:5:18:4	76	81	5
Marker31666	15.16	0.0016849	ee:ef:eg:fg=3:11:0:11	25	35	10		Marker31666	81.49	0	ee:ef:eg:fg=47:1:30:0	78	81	3
Marker33946	22.4	2.2137e-06	lm:ll=32:3	35	35	0		Marker33946	42.96	1e-10	lm:ll=8:65	73	81	8
Marker27263	24.75	1.7415e-05	ee:ef:eg:fg=15:0:15:2	32	35	3		Marker27263	49.08	1e-10	ee:ef:eg:fg=8:39:1:29	77	81	4
Marker24749	23.84	2.6994e-05	ee:ef:eg:fg=2:14:0:15	31	35	4		Marker24749	49.49	1e-10	ee:ef:eg:fg=33:1:36:7	77	81	4
Marker19695	22.39	5.4008e-05	ee:ef:eg:fg=2:16:1:14	33	35	2		Marker19695	49.35	1e-10	ee:ef:eg:fg=31:2:39:7	79	81	2
Marker54621	13.78	0.00020538	lm:ll=27:5	32	35	3		Marker54621	42.58	1e-10	lm:ll=10:69	79	81	2
Marker12057	14.66	0.00065651	hh:hk:kk=17:17:1	35	35	0		Marker12057	46.33	1e-10	hh:hk:kk=3:33:45	81	81	0
Marker23611	22.4	2.2137e-06	lm:ll=3:32	35	35	0		Marker23611	40.61	2e-10	lm:ll=69:11	80	81	1
Marker6426	24.31	2.1476e-05	ee:ef:eg:fg=1:15:2:17	35	35	0		Marker6426	48.05	2e-10	ee:ef:eg:fg=38:7:31:2	78	81	3
Marker50905	16.46	4.9762e-05	lm:ll=5:30	35	35	0		Marker50905	40.61	2e-10	lm:ll=69:11	80	81	1
Marker26977	23.18	3.7103e-05	ac:ad:bc:bd=1:2:15:16	34	35	1		Marker26977	47.05	3e-10	ac:ad:bc:bd=38:29:7:2	76	81	5
Marker15287	19.18	6.853e-05	hh:hk:kk=0:16:18	34	35	1		Marker15287	43.59	3e-10	hh:hk:kk=44:34:3	81	81	0
Marker25749	22.4	2.2137e-06	lm:ll=3:32	35	35	0		Marker25749	38.72	5e-10	lm:ll=69:12	81	81	0
Marker29071	19.31	1.1087e-05	lm:ll=31:4	35	35	0		Marker29071	38.72	5e-10	lm:ll=12:69	81	81	0
Marker25217	22.75	4.553e-05	ee:ef:eg:fg=2:17:1:12	32	35	3		Marker25217	45.47	7e-10	ee:ef:eg:fg=27:3:39:7	76	81	5
Marker42414	21.44	3.6485e-06	lm:ll=31:3	34	35	1		Marker42414	37.81	8e-10	lm:ll=12:68	80	81	1
Marker36354	18.31	0.00037955	ee:ef:eg:fg=2:13:1:13	29	35	6		Marker36354	45.38	8e-10	ee:ef:eg:fg=44:11:18:5	78	81	3
Marker17935	19.53	9.8967e-06	lm:ll=29:3	32	35	3		Marker17935	36.96	1.2e-09	lm:ll=11:65	76	81	5
Marker10494	19.41	0.00022449	ac:ad:bc:bd=15:11:2:1	29	35	6		Marker10494	44.18	1.4e-09	ac:ad:bc:bd=1:6:25:34	66	81	15
Marker7940	22.4	2.2137e-06	lm:ll=3:32	35	35	0		Marker7940	36	2e-09	lm:ll=68:13	81	81	0
Marker43997	20.83	5.0103e-06	lm:ll=28:2	30	35	5		Marker43997	35.15	3.1e-09	lm:ll=11:63	74	81	7
Marker42939	12.97	0.00031642	lm:ll=28:6	34	35	1		Marker42939	35.11	3.1e-09	lm:ll=13:67	80	81	1
Marker29937	20.23	0.0001524	ac:ad:bc:bd=14:14:1:2	31	35	4		Marker29937	42	4e-09	ac:ad:bc:bd=7:3:37:25	72	81	9
Marker6882	20.23	0.0001524	ac:ad:bc:bd=14:14:1:2	31	35	4		Marker6882	41.18	6e-09	ac:ad:bc:bd=7:4:37:29	77	81	4
Marker46391	22.4	2.2137e-06	lm:ll=3:32	35	35	0		Marker46391	33.38	7.6e-09	lm:ll=67:14	81	81	0
Marker6733	19.53	9.8967e-06	lm:ll=3:29	32	35	3		Marker6733	33.38	7.6e-09	lm:ll=67:14	81	81	0
Marker54480	21.44	3.6485e-06	lm:ll=31:3	34	35	1		Marker54480	33.33	7.8e-09	lm:ll=12:63	75	81	6
Marker41453	20.48	6.0105e-06	lm:ll=3:30	33	35	2		Marker41453	33.33	7.8e-09	lm:ll=63:12	75	81	6
Marker3735	24.09	2.3972e-05	ee:ef:eg:fg=16:2:16:1	35	35	0		Marker3735	40.44	8.6e-09	ee:ef:eg:fg=5:29:7:38	79	81	2
Marker20674	21.25	9.3411e-05	ac:ad:bc:bd=14:15:2:1	32	35	3		Marker20674	40.26	9.4e-09	ac:ad:bc:bd=3:7:28:35	73	81	8
Marker26510	19.53	9.8967e-06	lm:ll=29:3	32	35	3		Marker26510	32.45	1.23e-08	lm:ll=12:62	74	81	7
Marker30989	18.5	0.00034683	ee:ef:eg:fg=3:15:1:13	32	35	3		Marker30989	39.7	1.23e-08	ee:ef:eg:fg=32:5:36:7	80	81	1
Marker16083	15.24	0.0016262	ac:ad:bc:bd=0:1:6:10	17	35	18		Marker16083	39.56	1.32e-08	ac:ad:bc:bd=0:0:22:14	36	81	45
Marker9920	25.55	1.1873e-05	ee:ef:eg:fg=1:15:1:16	33	35	2		Marker9920	39.47	1.38e-08	ee:ef:eg:fg=38:7:26:5	76	81	5
Marker6718	21.25	9.3411e-05	ac:ad:bc:bd=15:14:2:1	32	35	3		Marker6718	39.44	1.4e-08	ac:ad:bc:bd=5:6:24:37	72	81	9
Marker31025	21.44	3.6485e-06	lm:ll=31:3	34	35	1		Marker31025	31.59	1.9e-08	lm:ll=13:63	76	81	5
Marker3862	24.09	2.3972e-05	ee:ef:eg:fg=16:2:16:1	35	35	0		Marker3862	38.58	2.13e-08	ee:ef:eg:fg=6:28:6:37	77	81	4
Marker48899	8.1	0.0044265	lm:ll=0:10	10	35	25		Marker48899	31.11	2.43e-08	lm:ll=41:3	44	81	37
Marker3097	22.4	2.2137e-06	lm:ll=3:32	35	35	0		Marker3097	30.86	2.77e-08	lm:ll=66:15	81	81	0
Marker81606	22.78	1.8153e-06	lm:ll=2:30	32	35	3		Marker81606	30.72	2.98e-08	lm:ll=62:13	75	81	6
Marker26063	15.8	0.0012462	ac:ad:bc:bd=9:13:1:2	25	35	10		Marker26063	37.63	3.38e-08	ac:ad:bc:bd=7:5:37:24	73	81	8
Marker19360	20.23	0.0001524	ac:ad:bc:bd=14:14:2:1	31	35	4		Marker19360	36.64	5.47e-08	ac:ad:bc:bd=4:8:25:36	73	81	8
Marker38100	20.35	0.00014342	ee:ef:eg:fg=14:3:16:1	34	35	1		Marker38100	35.88	7.94e-08	ee:ef:eg:fg=7:25:6:37	75	81	6
Marker7893	21.25	9.3411e-05	ac:ad:bc:bd=1:2:14:15	32	35	3		Marker7893	35.68	8.77e-08	ac:ad:bc:bd=38:25:8:6	77	81	4
Marker28318	21.44	3.6485e-06	lm:ll=3:31	34	35	1		Marker28318	28.44	9.64e-08	lm:ll=65:16	81	81	0
Marker38595	12.97	0.00031642	lm:ll=28:6	34	35	1		Marker38595	28.44	9.64e-08	lm:ll=16:65	81	81	0
Marker2935	26.71	6.7853e-06	ac:ad:bc:bd=15:17:1:1	34	35	1		Marker2935	35.26	1.072e-07	ac:ad:bc:bd=8:5:36:27	76	81	5
Marker3450	18.25	0.0003906	ee:ef:eg:fg=2:15:2:13	32	35	3		Marker3450	35.08	1.174e-07	ee:ef:eg:fg=40:12:22:5	79	81	2
Marker14495	19.85	0.00018267	ac:ad:bc:bd=14:10:1:1	26	35	9		Marker14495	34.57	1.501e-07	ac:ad:bc:bd=7:4:33:26	70	81	11
Marker42637	15.25	0.001615	ee:ef:eg:fg=2:14:3:13	32	35	3		Marker42637	34.07	1.918e-07	ee:ef:eg:fg=24:6:37:8	75	81	6
Marker29047	20.23	0.0001524	ac:ad:bc:bd=2:1:14:14	31	35	4		Marker29047	33.9	2.081e-07	ac:ad:bc:bd=25:33:5:6	69	81	12
Marker25587	21.75	7.3529e-05	ee:ef:eg:fg=1:16:2:13	32	35	3		Marker25587	33.7	2.291e-07	ee:ef:eg:fg=39:12:21:5	77	81	4
Marker37410	16.96	3.8145e-05	lm:ll=24:2	26	35	9		Marker37410	26.27	2.975e-07	lm:ll=11:53	64	81	17
Marker14104	22.4	2.2137e-06	lm:ll=3:32	35	35	0		Marker14104	26.12	3.203e-07	lm:ll=64:17	81	81	0
Marker22016	21.44	3.6485e-06	lm:ll=31:3	34	35	1		Marker22016	26.12	3.203e-07	lm:ll=17:64	81	81	0
Marker23941	18.38	1.8072e-05	lm:ll=30:4	34	35	1		Marker23941	26.12	3.203e-07	lm:ll=17:64	81	81	0
Marker18878	25.55	1.1873e-05	ac:ad:bc:bd=15:16:1:1	33	35	2		Marker18878	32.79	3.572e-07	ac:ad:bc:bd=8:6:36:25	75	81	6
Marker36368	20.48	6.0105e-06	lm:ll=3:30	33	35	2		Marker36368	25.31	4.875e-07	lm:ll=63:17	80	81	1
Marker27164	23.12	3.8101e-05	ee:ef:eg:fg=1:17:2:13	33	35	2		Marker27164	31.68	6.1e-07	ee:ef:eg:fg=36:10:25:5	76	81	5
Marker32040	19.86	8.3236e-06	lm:ll=27:2	29	35	6		Marker32040	24.85	6.213e-07	lm:ll=14:57	71	81	10
Marker42426	19.53	9.8967e-06	lm:ll=3:29	32	35	3		Marker42426	24.85	6.213e-07	lm:ll=57:14	71	81	10
Marker27195	23.14	3.7707e-05	ac:ad:bc:bd=10:16:1:1	28	35	7		Marker27195	31.6	6.354e-07	ac:ad:bc:bd=4:6:19:31	60	81	21
Marker17340	19.48	0.00021701	ee:ef:eg:fg=2:16:2:13	33	35	2		Marker17340	31.43	6.899e-07	ee:ef:eg:fg=37:10:26:6	79	81	2
Marker38097	23.12	3.8101e-05	ee:ef:eg:fg=17:2:13:1	33	35	2		Marker38097	31.37	7.118e-07	ee:ef:eg:fg=7:24:6:34	71	81	10
Marker38663	21.11	9.9677e-05	ee:ef:eg:fg=16:3:15:1	35	35	0		Marker38663	31.05	8.286e-07	ee:ef:eg:fg=8:25:7:36	76	81	5
Marker14068	18	0.00043985	ee:ef:eg:fg=2:14:2:14	32	35	3		Marker14068	30.55	1.0589e-06	ee:ef:eg:fg=37:12:21:5	75	81	6
Marker54381	21.44	3.6485e-06	lm:ll=31:3	34	35	1		Marker54381	23.71	1.1228e-06	lm:ll=17:61	78	81	3
Marker22097	19	0.0002734	ee:ef:eg:fg=2:14:2:15	33	35	2		Marker22097	30.38	1.1499e-06	ee:ef:eg:fg=23:5:37:12	77	81	4
Marker20158	23.65	2.9598e-05	ee:ef:eg:fg=17:2:14:1	34	35	1		Marker20158	30.35	1.1636e-06	ee:ef:eg:fg=7:25:6:33	71	81	10
Marker3577	14.24	0.0026018	ee:ef:eg:fg=3:14:3:14	34	35	1		Marker3577	29.9	1.4485e-06	ee:ef:eg:fg=22:7:39:12	80	81	1
Marker30648	23.18	3.7103e-05	ee:ef:eg:fg=16:1:15:2	34	35	1		Marker30648	29.61	1.6689e-06	ee:ef:eg:fg=10:35:6:28	79	81	2
Marker47443	18.38	1.8072e-05	lm:ll=30:4	34	35	1		Marker47443	22.91	1.6985e-06	lm:ll=17:60	77	81	4
Marker5683	23.65	2.9598e-05	ee:ef:eg:fg=17:2:14:1	34	35	1		Marker5683	29.57	1.7015e-06	ee:ef:eg:fg=7:27:7:33	74	81	7
Marker35698	17.63	2.6785e-05	lm:ll=27:3	30	35	5		Marker35698	22.72	1.8778e-06	lm:ll=16:58	74	81	7
Marker39561	7.76	0.0053488	lm:ll=25:8	33	35	2		Marker39561	22.33	2.297e-06	lm:ll=18:61	79	81	2
Marker46734	14.66	0.00065651	hh:hk:kk=17:17:1	35	35	0		Marker46734	25.81	2.4796e-06	hh:hk:kk=8:34:39	81	81	0
Marker35812	22.64	4.8081e-05	ee:ef:eg:fg=15:3:15:0	33	35	2		Marker35812	28.73	2.5478e-06	ee:ef:eg:fg=7:26:8:34	75	81	6
Marker20991	14.55	0.0022462	ee:ef:eg:fg=3:14:2:12	31	35	4		Marker20991	28.39	3.0045e-06	ee:ef:eg:fg=38:12:22:7	79	81	2
Marker28527	16.46	4.9762e-05	lm:ll=30:5	35	35	0		Marker28527	21.78	3.0613e-06	lm:ll=19:62	81	81	0
Marker33351	16.46	4.9762e-05	lm:ll=30:5	35	35	0		Marker33351	21.78	3.0613e-06	lm:ll=19:62	81	81	0
Marker15209	24.35	2.1062e-05	ac:ad:bc:bd=13:16:2:0	31	35	4		Marker15209	28.31	3.1316e-06	ac:ad:bc:bd=6:10:24:35	75	81	6
Marker39943	13.47	0.0037288	ee:ef:eg:fg=3:13:2:12	30	35	5		Marker39943	28.09	3.4718e-06	ee:ef:eg:fg=37:10:20:8	75	81	6
Marker9202	18.38	1.8072e-05	lm:ll=4:30	34	35	1		Marker9202	21.33	3.8596e-06	lm:ll=58:17	75	81	6
Marker12808	11.43	0.00072323	lm:ll=28:7	35	35	0		Marker12808	21.01	4.563e-06	lm:ll=19:61	80	81	1
Marker39066	21.25	9.3411e-05	ee:ef:eg:fg=2:15:1:14	32	35	3		Marker39066	27.13	5.534e-06	ee:ef:eg:fg=26:7:35:10	78	81	3
Marker16872	11.71	0.0084468	ac:ad:bc:bd=12:13:3:3	31	35	4		Marker16872	27.11	5.584e-06	ac:ad:bc:bd=7:11:19:36	73	81	8
Marker17951	20.48	0.00013473	ac:ad:bc:bd=15:13:1:2	31	35	4		Marker17951	26.97	5.9647e-06	ac:ad:bc:bd=10:6:34:24	74	81	7
Marker24775	29.42	1.8238e-06	ee:ef:eg:fg=17:0:15:1	33	35	2		Marker24775	26.72	6.7459e-06	ee:ef:eg:fg=11:34:6:27	78	81	3
Marker9361	20.89	0.00011119	ee:ef:eg:fg=15:2:16:2	35	35	0		Marker9361	26.57	7.2464e-06	ee:ef:eg:fg=14:37:6:22	79	81	2
Marker14757	13.67	0.0033958	ee:ef:eg:fg=4:13:2:14	33	35	2		Marker14757	26.51	7.4477e-06	ee:ef:eg:fg=38:13:19:8	78	81	3
Marker12104	20.48	6.0105e-06	lm:ll=30:3	33	35	2		Marker12104	20.01	7.6911e-06	lm:ll=18:58	76	81	5
Marker25477	13.83	0.00020027	lm:ll=29:6	35	35	0		Marker25477	19.75	8.8119e-06	lm:ll=20:61	81	81	0
Marker16819	10.62	0.0011201	lm:ll=27:7	34	35	1		Marker16819	19.75	8.8119e-06	lm:ll=20:61	81	81	0
Marker22851	15.54	0.0014098	ac:ad:bc:bd=2:1:11:12	26	35	9		Marker22851	26.13	8.9621e-06	ac:ad:bc:bd=25:26:4:7	62	81	19
Marker31630	23.18	3.7103e-05	ee:ef:eg:fg=1:16:2:15	34	35	1		Marker31630	26.1	9.0773e-06	ee:ef:eg:fg=36:13:23:6	78	81	3
Marker26337	20.23	0.0001524	ac:ad:bc:bd=2:1:14:14	31	35	4		Marker26337	25.89	1.0078e-05	ac:ad:bc:bd=23:32:5:10	70	81	11
Marker11761	9.69	0.0078845	hh:hk:kk=15:18:2	35	35	0		Marker11761	22.83	1.1044e-05	hh:hk:kk=7:37:37	81	81	0
Marker28160	17.13	0.00066484	ac:ad:bc:bd=2:2:14:13	31	35	4		Marker28160	25.58	1.1683e-05	ac:ad:bc:bd=36:21:12:7	76	81	5
Marker22777	17.45	2.9426e-05	lm:ll=4:29	33	35	2		Marker22777	19.01	1.2986e-05	lm:ll=60:20	80	81	1
Marker29737	11.97	0.0074945	ac:ad:bc:bd=4:2:12:13	31	35	4		Marker29737	25.32	1.3235e-05	ac:ad:bc:bd=36:20:11:8	75	81	6
Marker14529	11.97	0.0074945	ac:ad:bc:bd=13:12:4:2	31	35	4		Marker14529	24.81	1.6913e-05	ac:ad:bc:bd=12:8:36:18	74	81	7
Marker115576	7.5	0.0061699	lm:ll=23:7	30	35	5		Marker115576	18.5	1.699e-05	lm:ll=18:56	74	81	7
Marker50240	15.25	0.001615	ee:ef:eg:fg=2:13:3:14	32	35	3		Marker50240	24.44	2.0187e-05	ee:ef:eg:fg=23:7:36:13	79	81	2
Marker16376	18.38	1.8072e-05	lm:ll=4:30	34	35	1		Marker16376	17.83	2.4191e-05	lm:ll=60:21	81	81	0
Marker16894	13.83	0.00020027	lm:ll=6:29	35	35	0		Marker16894	17.83	2.4191e-05	lm:ll=60:21	81	81	0
Marker44219	12.12	0.00049851	lm:ll=27:6	33	35	2		Marker44219	17.83	2.4191e-05	lm:ll=21:60	81	81	0
Marker12364	11.43	0.00072323	lm:ll=28:7	35	35	0		Marker12364	17.83	2.4191e-05	lm:ll=21:60	81	81	0
Marker56055	10.62	0.0011201	lm:ll=27:7	34	35	1		Marker56055	17.83	2.4191e-05	lm:ll=21:60	81	81	0
Marker9351	7.31	0.0068409	lm:ll=26:9	35	35	0		Marker9351	17.83	2.4191e-05	lm:ll=21:60	81	81	0
Marker9558	12.75	0.0052097	ac:ad:bc:bd=3:3:12:14	32	35	3		Marker9558	24.04	2.4516e-05	ac:ad:bc:bd=21:36:8:12	77	81	4
Marker8156	15.17	0.0016759	ee:ef:eg:fg=15:3:14:3	35	35	0		Marker8156	23.94	2.5752e-05	ee:ef:eg:fg=8:23:12:36	79	81	2
Marker30590	14.57	0.0022221	ac:ad:bc:bd=2:2:13:11	28	35	7		Marker30590	23.81	2.7415e-05	ac:ad:bc:bd=16:31:7:8	62	81	19
Marker4055	13.83	0.00020027	lm:ll=29:6	35	35	0		Marker4055	17.55	2.7966e-05	lm:ll=20:58	78	81	3
Marker26904	12.97	0.00031642	lm:ll=28:6	34	35	1		Marker26904	17.55	2.7966e-05	lm:ll=20:58	78	81	3
Marker25192	11.46	0.0032517	hh:hk:kk=15:19:1	35	35	0		Marker25192	20.85	2.9654e-05	hh:hk:kk=9:35:37	81	81	0
Marker22418	15.25	0.001615	ee:ef:eg:fg=3:14:2:13	32	35	3		Marker22418	23.64	2.9684e-05	ee:ef:eg:fg=36:11:22:9	78	81	3
Marker21572	13.47	0.0037288	ac:ad:bc:bd=3:2:13:12	30	35	5		Marker21572	23.37	3.3872e-05	ac:ad:bc:bd=33:21:9:8	71	81	10
Marker63176	19.31	1.1087e-05	lm:ll=4:31	35	35	0		Marker63176	17.11	3.523e-05	lm:ll=59:21	80	81	1
Marker6084	14.67	0.0001283	lm:ll=5:28	33	35	2		Marker6084	16.83	4.0857e-05	lm:ll=57:20	77	81	4
Marker29687	10.62	0.0011201	lm:ll=27:7	34	35	1		Marker29687	16.83	4.0857e-05	lm:ll=20:57	77	81	4
Marker7465	11.46	0.0032517	hh:hk:kk=15:19:1	35	35	0		Marker7465	19.96	4.6249e-05	hh:hk:kk=8:37:36	81	81	0
Marker29616	12.12	0.00049851	lm:ll=6:27	33	35	2		Marker29616	16.55	4.7283e-05	lm:ll=55:19	74	81	7
Marker1807	18.14	0.00041099	ee:ef:eg:fg=16:2:14:3	35	35	0		Marker1807	22.5	5.133e-05	ee:ef:eg:fg=9:23:12:36	80	81	1
Marker23226	15.71	0.0012976	ac:ad:bc:bd=10:14:1:3	28	35	7		Marker23226	22.32	5.5841e-05	ac:ad:bc:bd=8:11:21:34	74	81	7
Marker16167	19.87	0.00018089	ac:ad:bc:bd=12:15:2:1	30	35	5		Marker16167	22.23	5.8464e-05	ac:ad:bc:bd=7:10:21:32	70	81	11
Marker29881	12.35	0.0062669	ac:ad:bc:bd=4:3:12:15	34	35	1		Marker29881	22.07	6.3125e-05	ac:ad:bc:bd=35:17:11:10	73	81	8
Marker2505	16.46	4.9762e-05	lm:ll=5:30	35	35	0		Marker2505	16	6.3342e-05	lm:ll=59:22	81	81	0
Marker23136	11.43	0.00072323	lm:ll=7:28	35	35	0		Marker23136	16	6.3342e-05	lm:ll=59:22	81	81	0
Marker36680	14.33	0.0024848	ac:ad:bc:bd=2:1:12:9	24	35	11		Marker36680	21.6	7.9005e-05	ac:ad:bc:bd=30:14:8:8	60	81	21
Marker7820	23.18	3.7103e-05	ee:ef:eg:fg=15:2:16:1	34	35	1		Marker7820	21.54	8.1196e-05	ee:ef:eg:fg=6:25:10:29	70	81	11
Marker24501	10.45	0.0012254	lm:ll=6:25	31	35	4		Marker24501	15.12	0.00010062	lm:ll=53:19	72	81	9
Marker35689	10.45	0.0012254	lm:ll=6:25	31	35	4		Marker35689	14.72	0.00012497	lm:ll=54:20	74	81	7
Marker24862	16.41	0.00093546	ac:ad:bc:bd=1:2:12:12	27	35	8		Marker24862	20.59	0.00012818	ac:ad:bc:bd=20:31:8:9	68	81	13
Marker10389	14.71	0.002086	ee:ef:eg:fg=13:4:15:2	34	35	1		Marker10389	20.26	0.00015019	ee:ef:eg:fg=13:35:9:21	78	81	3
Marker31022	16.33	0.00096879	ee:ef:eg:fg=15:3:13:2	33	35	2		Marker31022	20.16	0.0001571	ee:ef:eg:fg=9:19:12:34	74	81	7
Marker1744	11.43	0.00072323	lm:ll=7:28	35	35	0		Marker1744	14.27	0.00015823	lm:ll=58:23	81	81	0
Marker39733	20.35	0.00014342	ee:ef:eg:fg=14:3:16:1	34	35	1		Marker39733	19.95	0.00017418	ee:ef:eg:fg=8:21:12:33	74	81	7
Marker37578	14.71	0.002086	ee:ef:eg:fg=15:2:13:4	34	35	1		Marker37578	19.89	0.00017922	ee:ef:eg:fg=10:22:12:35	79	81	2
Marker42561	9.48	0.0020756	lm:ll=22:5	27	35	8		Marker42561	13.73	0.00021122	lm:ll=19:51	70	81	11
Marker8176	11.23	0.0036454	hh:hk:kk=16:17:2	35	35	0		Marker8176	16.9	0.0002139	hh:hk:kk=7:40:33	80	81	1
Marker43408	21.25	9.3411e-05	ee:ef:eg:fg=14:2:15:1	32	35	3		Marker43408	18.43	0.00035808	ee:ef:eg:fg=10:21:7:29	67	81	14
Marker33788	24.75	1.7415e-05	ee:ef:eg:fg=16:1:14:1	32	35	3		Marker33788	18.39	0.00036603	ee:ef:eg:fg=15:31:6:23	75	81	6
Marker51578	21.44	3.6485e-06	lm:ll=3:31	34	35	1		Marker51578	12.32	0.00044801	lm:ll=55:23	78	81	3
Marker44045	17.53	0.00054992	ee:ef:eg:fg=16:3:13:2	34	35	1		Marker44045	17.85	0.00047342	ee:ef:eg:fg=16:31:6:18	71	81	10
Marker29237	12.52	0.0058059	ac:ad:bc:bd=3:2:12:12	29	35	6		Marker29237	17.41	0.00058147	ac:ad:bc:bd=21:29:7:11	68	81	13
Marker14478	29.2	2.0329e-06	ee:ef:eg:fg=19:1:9:1	30	35	5		Marker14478	15.37	0.001529	ee:ef:eg:fg=20:28:5:18	71	81	10
Marker45119	11.57	0.0090052	ac:ad:bc:bd=11:5:5:0	21	35	14		Marker45119	15.23	0.0016297	ac:ad:bc:bd=8:11:25:8	52	81	29
Marker44165	7.76	0.0053488	lm:ll=8:25	33	35	2		Marker44165	9.92	0.0016313	lm:ll=54:25	79	81	2
Marker13668	7.04	0.0079635	lm:ll=5:19	24	35	11		Marker13668	7.93	0.0048503	lm:ll=42:19	61	81	20
Marker12146	9.69	0.0078845	hh:hk:kk=2:18:15	35	35	0		Marker12146	10.2	0.0060967	hh:hk:kk=29:42:9	80	81	1
Marker2172	26.28	2.951e-07	lm:ll=31:1	32	35	3		Marker2172	6.94	0.008418	lm:ll=16:36	52	81	29
