# Supplementary material for: QTL Mapping and Marker Identification for Sex-Determining: Indicating XY Sex Determination System in the Swimming Crab (Portunus trituberculatus)
Source: Front Genet. 2018 Aug 23;9:337. doi: 10.3389/fgene.2018.00337 (PMC6119780; doi:10.3389/fgene.2018.00337)
Supplement: TABLE S7 — The marker sequences on LG24. [file Table_7.XLSX]

## Sheet: Markers on LG24
Table S7 The marker sequences on LG24
>Marker63333
AGATACTCAGTGGCATTGAAAAGATAGACAAGGAATACTTGGTGCTGTTGACTGAAGAAGATGGAAGGATAAGAGGACATGAAATGAAGATCAGGATGAGXXXXXXXXXXAACTTTAAGGAAAAATTTGATAAATGGAGACAGGACACTATGAGCTCCGCTCGAACCCTGCACAATACAACTAGGTAAATACAGTAAGTCCTCCTTATAC
>Marker2505
ATTGCGAGTGTCTTTTACATAAAGATTCTTGCTTCAGATAATGAGAACGAACACTTATTGAAGGTCGAATTTAATTGGCACTCTCCTGTGCGTCAGTATCXXXXXXXXXXATTTCTAATAAATTTTATTAATTATTACACGACTATCCATTCTGAGAGAGAAAAAACACACCGACACTCACCTGCACGCTATAATATAAACTGAAACACT
>Marker1744
TAAACTTTTAGATATAGGAACAGAGGAATTACTTGTGGAAGCAACACTAGTATGAACCACACCATCTACAGACCACTCCTCAAAACCAGTCAGCTCACCAXXXXXXXXXXGTTAATGGAAATTTTATGTGATATCACACGTAATATCAGTGTATTATTGGTTTGTGTTGGTGTTGTATATAAATTGTAAAATTATATTAAAGGGTAATTA
>Marker1625
ATCTTTTCTACGAGACGCTTCGTTCGTGGTCATCGCCCACCTTCATTTCTCTAGTTTCTTCCTTTACTGCTTTCCTCTCTCCTTTCTCTCCTCTCCTCCCXXXXXXXXXXAGTGGCAAGAGCAAGTTTCTCTTAAAGGTGGGAGGTCCTCAAACACTCCTTCGAGTAAATATGAACGCGGCTCTTGGTTTAATGCTGCTCAAGCCGGAAA
>Marker3097
TTATCAAAAGCTTTTATTAAGATCTAGGTGGACACTGTCTGCCCATCCAACCCTCTCCTGATTAATATCTGTTGCTCTACTATAGAAACTCAATATGTTCXXXXXXXXXXTCTGTCCTTGACTAATTTTTCAGCTATTTTTGCAACCATGCTTGTTAAGAATACTGGTTTGTAGTTCAATGGTTCCTCTTTGTTACCTCCCTTGAAAACT
>Marker3458
GTGTTAAGGCAATGGTGACCATGCGGAGGTGAGAACTTACACAATGTGTCACTCAACTCCTCTCTTAATTTTATATAAGGCCAAAGAGAATAAAAGACCAXXXXXXXXXXAGGGATAAATGTCCATAAACCTCCCTCATAAATGAGTTTAAGTCATGGGTAGATGGAAATATTGAAGCAGGCAGGGAAGTTCTACGACAGGGTTAATCAA
>Marker828
AAAATCCAACTCTCCTGTTCCCTTAGAAACATCAGAGATAAGCTCATAATAACGCGTGTGTTCCCCAACGAACACCATCGAGGACACCTAAAGACACCAAXXXXXXXXXXGAAATGGAGGAACAATTTAGGAAGTTAGCTATAAGAAAGAAGAAAGAAAAAGATAATGAAAGCGACGACGGTTCTCCTGTAAAATGTTAAGAAGGAAAGG
>Marker5137
TACCTTCATGTGTGTATCTACTTTCCAGGAATATTTATTGAGTTTCATTATTTTTTTTAATTTGATTACATACATGGGTATTCAAGCAGACAATTCATATXXXXXXXXXXCTTATGATCATATTAATGTTAATCATCCCTGTTTCACAGAGAGATGATTCCGTAACTAACTTTGCTAAAAGTGTTATTGGAGAATATTATTGAAATGATA
>Marker1807
AATCCTTAATCAAACTTCGACATATGAACGAATTAATAAAAAAGATCATTTAAGCAAATTCTCGCAGCTAGAAAATAAGGGAATGAGTGAATGAAAACAAXXXXXXXXXXGAGAATGGACGTGTGCGTGATTGTGGGAACGTGTGCGTGATTGATTGCGTGTCAGTGAGTGAGTGGATGATTGAGTGAGTGATATGGAGGAGTATTAGAG
>Marker3577
ACTTTCAATGAGACCTAGGGCATATTTGGATACTGTTTGTTGTTCTTAGCAGTCGAGATTAATGCTTGGATAGATAAATCAGGCTGGATTGGCTTCCCTAXXXXXXXXXXATTTCTGGTCAGCGTGTAAAGTGACACGAAAGACGCAGTCTGTTAGAAGGGACCGAGGGAGGGATGGACGGAACGGAAGGTCGAACACAGGTAGAGACTA
>Marker5627
AGTTTAATAATCCCTTGTCTGTTTCGTGGCAGTGTAAAATTCAAGGTGAGCTGATCATCCTTCTTTAAGACTATGATTAATATAAAGCTCTGACCTATATXXXXXXXXXXGTGTAGAGAAACTGTTATCAATATCCTGCTGTGAACAATGCGTGTGAGAAGGATGAGTCAGGTCGAGTGGAGAAAAGTCAACAAAGTCTTCATCTACTTA
>Marker2935
TTTTTCAAGGAAGGGAAGACGAGTCCATCTCCACATGGCATGCCTTTCTAGTAAATCCTGTGTCGTGGTGTTGATGGCGAGGACCACTGAAAAATAATTGXXXXXXXXXXAGCATGATTTAAACTGCAACTAAAATAGTCATTTAATAGAAATTCTTGGGGCCTCATGTCCCTCTACCAGCCATTAACAACCATGGGTATGGGCAAAAAA
>Marker6426
AAACATCTGACTTATGCATCATACCACTAATGCTAAACAAAGCTTCCAAATAGCTACTGTAAACCACATAATGTATTTTCAACTATGCTTAATACAACAGXXXXXXXXXXTCGATAATAGAGAACCTTCATTTTGATCGATTTTCTTAACAAACATATTCAACCATACCCACTTATAAAAACACCACGAGAATGATTCCAACTCCATCTT
>Marker2891
ATGATATATGATGGACAAGGCTCCTGTTTTCTTTAATACCAAATTTAACATAGATGGTTCTTCCCCTCTATATCTTGTATAGTCCTTCATCCATTGGTTCXXXXXXXXXXATTTACATGTTTGCAGTTTAGATCTCCAATAAGTAGCTTTCTTGTGTCCTTCCTTAACATACTGTCCATGCAATTTAGCACTTCCTTTTGCATTTTTTTA
>Marker3840
GXXXXXCCXXCXGXCXCXXXGCXGCCCXGXXXGCXCCXCXXXXXCCGXXGXCXGCXXCGXGCXXXXXGXGXXGXXCXGCXXGXXXGXGXGXCXXXXXXCXXXXXXXXXXXCXCXCXGXXXGXGXGXXGXCXXXXXXGXXGXXGXXXCXXXXCCXXXXXGXXXGXCXXXGCGGXXXCXGXGXXGCCXXXXXXXXXXXGXXCCXGXXXXXXX
>Marker4634
TCCTACATCTGCTCTCTTTTCCATGTTCCTTTTTACAATCATATTCATTTTGTTCAATTCATGTTAGTCAGTATATGCAATTTTCAACATACATATGAGGXXXXXXXXXXTACTAGATAATTTGCCTTTTCATTACAGTGAAATTGCACCCATCCATAATTTTGTTTTACATTTTTAGTTATAATAGTGTCTCTTTTTGATAATAAAGAA
>Marker4055
AAAGTTGTATTAATATTGTGCGTTTGCTCTCAATGACAAAGTGTTTGGTGCATTGTTATTGTGCTTCATGAAAGTGCAGAGGTAATTCCTAACCACATCGXXXXXXXXXXGAGACTTACGTAAATTTGTCATTAGTCATCATAATCTTTTATCTGTGGGTATAACTTAAGGCTAAGGTTTGGTAGGCATGCGACGATGCGAAACATAGAA
>Marker3735
CTCCGCGTTGTCTCAGTGTGCTACATAGCCGCTAGAGAAAGCAGTCAACATGTATACAGGAGTCACCCAAACCAGTGCTGACATCTAGGAGACAAAATGGXXXXXXXXXXGTTTCTGACTTGGGCTAAAGGCGACAAATATAGCCAGTGAGAGGAAGAGAGGAAGGGTGTGGGGAGCAGAGGGAGAGGAGGGACTTGAGGGAGAAAGAGA
>Marker5683
CTTCTGTGATATACCTTTCAGTCCTCGTGAGGAAAACCTTTATCTCACGAGGTTGAAAATACCTGGTAGTGATTAAATATTGCAACTTCGTTCTGCTTCTXXXXXXXXXXTTGAGGGACTGGCACCTCAGTAAACCATCTTCCTACCATTTTGTAGAAAGAAAGGAAAAAAAAATCGTGTTTCGCGTCATTAGTGTTGCGTGCAGTTTGT
>Marker3051
ATCAAGATCAAGATCAAGATTGGTGTTCTTTATGTTCCCTACAGGAGCTGCCGATACAAAGGCCTGGGGTGGCGCGTGTGTTGGGTGTGTGTAGAGGCTGXXXXXXXXXXTCTCTCCGGGCAAGCGTGGGCAGCCAGATACACCCCCTGACGAAAATCCCGGGAAGGTCCCGCTGCTGCACTGCCCAAGACCATCCCCAAGCCCCGGACG
>Marker3318
AAGCCTGTTGGGAACTGAAGTCTCAGAATGAGGCACACGCTTCTCGTCACAACAAAGTCCATGTCTCTCTGCGTCGCGTGTTTATATGCGTAATAAGACGXXXXXXXXXXTCCTCCTCCTGGTGGCGTCCTCGTGCCTCTGCATCGTCTTTTCTTAATTAAACTGCAGCCGCATTGCACACAGCGACGCGTTGCAGAGGAAGAGGAGAAA
>Marker7460
GTTTAACTCTTGCGTTAGAGAGTTCGACAAAATAAGGGTGAAAGGAAGAAAAAATCCTTGTGCAGCAAGGCCGCATGAGGAGAGAAGGCATGCAGTTAGCXXXXXXXXXXCTGAAGACAGTCAGTTAGGGGAATTGATGTGACGAAAAGCTTTTGATTCCACCCTATCTAATAAAGCTGTATGAGTGGAACCTCCCCCAAACATGCGAAG
>Marker8176
GATTAACTTTTGCATTAGAGGGTTGGACAGAATGGGGATGAGAGGAAGAAGAAAGCCTTGTGAAGCGAGGCCGCATGAGGAGGGAGGCATGCAGTTAACAXXXXXXXXXXAGACAGTCAGTCAGAGGAGAGGAGTTGATGAGACGAAAATCTTTTGATTCCACCCTATCTAATAAAACTGTGTGAGTGGAACACCCCCAGATATATGAAG
>Marker5025
TTCGCTGAAATATGAAGACGTTGAGTGTGGAAATGGCAGCTTGTTTACAGACCGAGCCATCAAGACAATGGGTTAACACGCTGAAGTTTGGAACACTGAGXXXXXXXXXXGATCCCAATACCGTCTTGGTAACGCTCTGTAGGTGTTGCTGTTGTTCTGAAGCACTCAAGAGTGTTGTCCTCAACTGGTGCTCTGGTTAAAAGATCTTGA
>Marker5748
GTTTGTAAAAAAGATTTTGATGTGCTAACCAGTGGAAGTTTTAGGTGCATTAGTCTTATATTCTTATGACTCTTATTCTTGTTTTATCGTTATATTTCATXXXXXXXXXXAAAAACTAACAGGACATTCATCTCTTGTCCACGTCGTATTACTACCGAAGACAGATCTTTGAGTTTCCATTAATATTCCACTATCCAATGAGAACACTTA
>Marker8156
TTGAAATAGTAAAGCTAATATTTTAGGCAGTAAAGCTAACATTTTAGCCATGACTTCTCTAACATGATTATTTCATCATATTTGTTGATTTTGAAAAGGTXXXXXXXXXXCATGGCGTGGCCTTCCTGTTGTCGTATTGTGCCACCCATGCACCTTTAACTGTTACTTCCAGTCATTTCAAACGAACATACCAAATAGTCACTTAATCAC
>Marker15209
CTCATAACAGCATTTTTCACTGTCAACACACTAAGTGAGAAAAAGTAATGCTCTGCTTGAATTAAAATGATACTTACTTCTTAGGAAATGCTTCCATTTGXXXXXXXXXXAATGGTAAGGATTTAACACATGCGTTCTTTATCGCACTAATGTTTCACGAGTGTAACTGAAGCTTCCCCTGCTCTCTTGCAGCTTTGACTCATATCTAAT
>Marker12364
GTTGCACTCAATCCCAAAACAGAGTGAAGGCATCTGATAACTCATCCTGCATTGCTAACACACCAACAATTAACTAGATATATCATAAAAACATTGAAATXXXXXXXXXXGCAGATGTATATTTAAATACTTGCTTTACTTTCTTTTATGAAATAAATATTTATAGCAAGCTTATATATCTTTAGCCATTCTACTGCTGATTTTAAGCAA
>Marker2172
CTTCGCATGTTTTGGGGAGATCCACTCACACAGTTTTGTTAATTAGGGTGTAATCAAAAGTTTTTCGTCTCATCAACTCCCCTCATCTGACTGACTGTCTXXXXXXXXXXGCTAATTGCATGCCTTCCTTACTCATGCGACCTCGCTGCTTAAGGGTTTTTTTTTCCTCTCATCTCTATTGTTTCCAGCTCTCTAATGCAAGAGTTAACA
>Marker9361
CGTTTAGTGTCTGTCTTTTGAATACTTTCATCTCTTCTATCTTCTCCATCACTATATCTTGCCCATTCTCCTGACTGTCGTCATATTTCGCCTTACATTGXXXXXXXXXXGTTCAATTCCATTTTTCTCCTCTTCTTCCTCCTCCTGTTATTCTATCCTTGTGTTCTTCACGGTCTTTTCATTAGCTTCAATGTGTATTTCCCCCTATAT
>Marker9536
AAAATATTCAAAGTAAGTAAATGTGTAGAAATTCTTACTTCTATAGGAAATTAAATACAAAAAGATTAACCTTTACATTTAAACACAACCATAGACAGTGXXXXXXXXXXAAAATAACTGCCCAACCTTGAAGTAGAGCATATTCAAATGGGTTACATGTAGTATGTATAAATGTCACCATCAGTCAGAGATCCACTGCTGAAAATTATA
>Marker5625
TGAATTTTTCATGTATAGCATACACGTATGCGCGTGTCTGCCTGCATGAATGGCTCTGCCTGTTTGTCTATCCAATATCTATCAATGCAGGTCCTCTACAXXXXXXXXXXCCTGACCTGGGGATAAGAACCTGCCATCAGTTAAGGCAAGGTGGGCTGGACGTGGGGACCTGCACCTGGCATGGGTCAGACTGGTATTCGTGCGTGAAGC
>Marker7620
CGTGGTTTTTAGGAGTATTTCTGTGGTTCTGGTGATAGATTGGCAAGAGTTCTATTTTATTTAAAGGAAAAGCTGTCTTAAAAACGTGGCTAGTTGTCTCXXXXXXXXXXTGATGGTAGAGCAAGGCGGTGGTGATGTTGGTGTTGCTAGCGACTCGTAGAGATGATTTGCCTTGTAGAGATAGTGACGTAACTGTTGGGATGTGATCTT
>Marker9944
AGGAGACCAAGAGAAGTGTGAGAACATTTGAAGAGCTTAGCTGCAAGTATTCACGTTACAACAAAAGCTCTGGAGTGTGTTTATCATTCACTCACACAGAXXXXXXXXXXAGCGTAGCTGCAAGTATTCACCTTACAACAAAAGCTCTGGAGTGTGTTTATCATTCACTCACATGCATAAAGTGTCAGAATTAATACTTTGTAGAATAAA
>Marker9920
TTGTTCAGCGAAGAAGACGTGAACAGGGACTAGTGCGGAAGAGATGCATTGGTAGAGGTAGGATAAGATTAATATTTCGATGAATCTGATGGATGTTCTGXXXXXXXXXXATTGGGAACAAATGAAGAGGGAGGGTGAGATAAAGAAAGATAGTTACATAGGTTGGGATGAGAAGGAAGAAGATAAGGAAGTGGTAAAGTGATGAAGGAT
>Marker28160
AATGAAAACTCAAATAATCACCATGATGTTTGTTTTTTCTGTATTCTCAAACGTTTTTGAAGAGACCATTAAAATTCTAATGACAGTTAAACAAGGATTTXXXXXXXXXXACATTTTAAAGTTATGATGACTGAACAGTTTCACAGCCTAAATGTAACGATCCTAGTGATTTTGTGCCTCTTTCTTAAGGTTGAACTATTCTCGGAGATA
>Marker3862
GTTTAGAGAGAAAGAACATATTCGTGTGTTTAAATAAGTAAAGTCATCAAACTGTCGTCCTATTAATTTCACTCCTCTCTATACTATTCTCCTCTTCTCTXXXXXXXXXXCACTTTGCTTCTCTCGTCTCCTCTTCTCGCCTTCAGTTTACTCTCTAGTCTCCTGAGCATCTCGGAAACACAGCAGGCCCGTAAAGGCTCAGCAGGAGAC
>Marker7893
AAATTACTGACCAATGACAGAAGCAAGCAAGATAAAAGGGGAACATAGATGAATTGAAACATGCATACCATTAAAAAAGAGGCCTTTTGAAAAATGCATAXXXXXXXXXXTGCAGCATCAAGAAGCTGCACTGGTTTGAAGACCAACAGGATGATTCATGCCCTTTTATAAGCCAGGGTATGTCAATAGATGGCGCTAGTAACACATGCA
>Marker8573
TATAACTTCACGGTAATGTTTATCCAGTAATGCTTAGTTCCGAATTTAAGGAGACGAGGTGAGGTAAAGAAACACGCCTTCTTAGCACACCTGGCTTGTTXXXXXXXXXXAAAGCAGCTCACCTTTGTAGGACACCTGCTTTGTTCATCTCAGGTAAAAGTGTTCACACTGTTCTTACATGTTTGCACTAATGTTTCTCATGTAAGGTTT
>Marker8608
GGTTAATTCTTGCATTAGGGAGTTGGACAGAATAAGGGTGAGAAAAAGAAGAAAGTCTTGTGCAGCAAGGCCGCAGGAGAAAGGGAGGCATGCAGTTAGCXXXXXXXXXXGAAGACAGCCAGAGGAGGGAAGTTGATGAGATAAAAAGCTTTTGATTCCACCCTATCTAATAAAAATGAGTGAGTGGAACACCCCAGCAAACATGCGAAG
>Marker7421
AAGAAAGAATAAGCATATATAGGGTGCGTGTTAGGCCATTGCCCACGTGGCCTCGTGCGGCTGCTTATCATGCAGAGAAGTAATGAAACAGTGCAGTGCGXXXXXXXXXXTGGCTGGCGGAATGGCAGGATGGCACGGGAAGGAGCAGTCCCTTGCCACTAAACGCCGTCGCAGGAGTCTGTGCCACCTGCGCCACGACTAATTAACACG
>Marker8011
GGTAAACTCTTGCATAAGAGAGTTGGACAGAATAGGGATGACAGGAAGAAGAAAGCCTTGTGCAGCAAAGCTGCAGGAGGAGAAGAGGCATGCAATTAGCXXXXXXXXXXGAGAAAGAGGCTGAAGACAATAAATCAAAGGAGGGGAGTTGATGAGATGAAAAGCTTCCACCCTATTTAATAAAACTGTATGAGTAGAACCCATGCAAAG
>Marker11898
TTGATCTATAGAGACATTTTCACTGTTGGCCAGGAATTTATCAAAGGAGTCTTGCTTTGCTCTGATCTCTCTACAGTGGTTCTCCTTTCTAGTAATTCCTXXXXXXXXXXTTCTCCTTTCTAGCAGTTCCTTTGAAGAGAGAGAGAGAGAACAGTAAAGCAACCTGTATTCTGAGTTTTAAGTAAGGTCATTCCCTCGAACACCTATCAC
>Marker9558
TGACTTGCATAGTAATCCAACGCCTCCCGTGGCCGCTGGGGAAGAAGACAGGAAGAGAAAAGGAGTGGGGAGCTGAGGGTCGGCGAAGATCGTGACAGGGXXXXXXXXXXCTGCGTCGCCACTCTCTGTATGTATGTATACTTAGTCACTTAGTCTTATCTTTTTCTGGTCGTTGTTAATGGTCTTATCTTAAAAGTCTTCTCTCACAGG
>Marker12846
TTTTATGGACGTCACCGCTTCTAGACTGGTTTTTGTTCTATTTTTCGCAAGCCGTTTTGAGCGAACACTTCAGAAAACAGATACATTAAAGACGTAAGAAXXXXXXXXXXATGAAGAAAGAAGGTAAGGAAGGAAGGAAGGAAGATTAATGAACTTTCCCTTACCACGATGCGGGTTGTGGGTATCTCTCTCTTGAAGGGATGCCTTACT
>Marker9938
TTTTAGTCCTTTGTTTTGACATTGTTTCTACTCTTTCCCTGCTATCTTTCTCTTCTATATCCTTCCCTCTCTCTCCCTCCCTTGCTGCTGCGCTCTCCCGXXXXXXXXXXTTGTTAAAGGGGTCACGAGTAAATATTTGAACGTCCTGATTGGCCGAGGTCGTTTGTGTGACGATTGGACTAAAGCAAATGGAGGGATGGTAGTAGGAAA
>Marker14104
TAACCAAACTTGTGGCAAACAATAATAATGCAGATGATCTGTCTATCTATTAAATCATTGAAAACTTTCTCTAGTAGAAGAAAGTGGCACAAGCCCACATXXXXXXXXXXTCCAAATCTGTTAGAGACTTCAGAGCATAATGCAAGTTGAATCACATGCTAACAGATATGACGGAGCATCTAATTTCAAACAGGAAATCTTCTATTGATA
>Marker11761
TATATGTTCACGTTCTGACGCCCAAGCTTTGTTCGTGACGAGGAAACGTTTCAATATCATGATCATGTGTCTGGTGCATGTTCTGTCAATCTTGACACGTXXXXXXXXXXTATCATTAGACTGTCGGTAGCTTTGGAGACAGGAAAACATTCTTGAACGGTTGGCTCTCTCATAATGACTATTTTCGAATGTCTGAAAGGTGATTACTTG
>Marker26315
GTAGTTTATTCATCTCTTGTATGCTCGTATACTAGACTTGACTCCAATTAAGGGAATACATACGTAGCTAATACAAGAACACACACATACTAAAGATGAGXXXXXXXXXXAGTGGTTTAAAGTTACCTACATATCACCATGATACCCAGGTGGAGGTGTAATTGCCTTACACCAAAGATGCGCTTGGGTGGTGATATGGGCACTAATATG
>Marker6882
CTAAAAAGTATCCCCTTTAGTCCATAAATTCCCGTGAAAAGCCCACATGGTATAAAAAAAAGAAACGAGCAACAAAAATGACTTATTAGAGGTAAAAAAGXXXXXXXXXXGGTGTGGTGAAAAATTAATGAAGATTGTTACGAACCAGCATTGGAATTAAAACAATGCAGAAGAGGCGAGTTAAGGCAAGGCAATATAGACATTCGTAAC
>Marker9351
CTTCGCATGTATGAGGGGTTCCACTCACGCAGTTCTATTAGAGTGGAATCAAAAGCTTTTCGCCTCATCAACTCCCCTCCTTTGACTGATTGTCTTCAGCXXXXXXXXXXGCTAACTGCATGCCTCCCCTCCTCCTGCTGTCTAGCTGCACAAGGCTTTCTTCTTCCTCTCACCCCTAGTCTGTTCAACTCTTTAATGCAAGAGTTAACC
>Marker9458
TTGTTTGATGTGGCCATGTATGTTAGTCTACTGTAAAATATTGATGCCTCCTGTTTTTTGTCCCAGATACGCGGCTTTCTCTTTTATTCTATCTCAGTTCXXXXXXXXXXTCTGAGTAGGCGGAGGAGGGGGACTAGTGTGAGGAAGTTGTGAGTTGTGATGTTAGAATACAAGAACATGAGTTTAAGAATAAAGTGAATAGTTCGAGGA
>Marker13438
CTATTTACTACACATTTCACATGTTTTAGATAAGACATTGTCCCTCTGCTGCAATTAGGGTCAGGAATAGGACCTGCACCCTCAGCATGCTTCCAGGCTTXXXXXXXXXXTCTCTCGGTCAACATATGGCCTCAGCAATTTTTTAAAATTGTTGCACTAAATATGCAAGGATGGCATACGGCATGCACCTATCCTCTTCCATATACATAT
>Marker14529
TATAACCTAAATCAACGTATACTTATCGCTAACTAAATCAGTTCCCATAGGTTTGATCACCTGTCAGTTATGTTCCATTATCTCTAAAAAGAAACACACAXXXXXXXXXXAGGACAGATACGTATAGGAAAATTCAAATTAACTCATCTCCGGAATATCAAAGGTGAATTGATTACTAAAACATAGATCTTCTTCATTCAAATAAAGATT
>Marker7987
TTTAAATAAAGCCTTTTGAAATAGAGGAGAAGCACAGAAGGGTTTGAGAATACGAACTTTAATAGATATAAAGTTATAGCGAAGATTTACAACATACCATXXXXXXXXXXGAGTGGATAGTAGATAGATAGATTGGATGAATGGATGCACAGGGCGTTGAGAAATAGGAGTAAAGGACAGGGTGGTGGTGGTAGTGGTGGTGGTAGGAGC
>Marker7331
TAAGCTTCGCGTGAGAGGAATGACTCGATCGGATGCTTGCAGCGAATCCTTTGTTAACTTTGCAGGCAAGAAGCTTCTCTCTCTCATCCATCAACAAGCCXXXXXXXXXXGGAGAGTCAGGGAAGTGTTGGGGATCTTCGTAAACAGCCTCTTTGCTTTAGTGGTGCATAATTTCTCCAGTGTCGTTGGGAATATTAATTTATCTCGCAG
>Marker25477
TAGTTATTCTAAGAAAAATCATACTAACATTTTTTCAGATTTCCACAATTAGTCAAGGCAAAAGATAAACTACAGCCATCTATTCAGAACATAGAAATATXXXXXXXXXXTCACGGGTAACTTCTAAGGGCTTTCCAAATCCCAATTCAGCACGGAAAAAAGTGAAGTTTTCTCGTGACAGATCCATTATTCCCATCATCGCCACTATGA
>Marker18878
TTCTTGTCTTCCTAGTTTGTTTATTTCTTATGAATGTTTGAAGTTGGTAAGTTTTCGGTAGTTATTCTTGTATTTATGTTTATTCTTTCGTCTGAACCTCXXXXXXXXXXGGCAACCGACCAACTTTAAGCATATATACGTATACGAGGGTCTCTGATTAATAACTTTTGCTACAGTAAACCACAAATCGCAACACTAAAGACAATGCAT
>Marker25192
TATTTATTGAAATATTTGTATTCTTGTTATGTATACTGTTTAGTGTTATATTTTTTATACTTTAACCTTAAGTCTTTGCCCAGGGGGTGGGTGGCATAGCXXXXXXXXXXTGGATAAAATTCTTTAGATTAGAAAAGGTGGTTATTTTTTCTTAAGTTTCCATAAAGTAAAAAGTTTAATATATATTAATGGTCAGTTCATGGTTGCAAA
>Marker18733
ACATCTCATTTACATTTTATTATTTACACGTAAAAAGAAGCAACATACAATAATGAGACATTTCACACGAATAGCAAGAGAATCCAATAACATCACCTGCXXXXXXXXXXATCCTGACTAGCTGGCAATCTCCTAACAAAACTGACAACTGATTGATTGCTAAGACTGACAGCGGAATAGAGAACTTGAATTGAAGCTAAACACAAGAGA
>Marker26977
TGAGTTGTATTATTGAATATTTGTGTGTGAAAATATATGGAAATTTCGACGTTATTAAGGGGAAACAATTTTTGAGTGAAAAGTCTAACATAAACTAAAAXXXXXXXXXXGCGGGTGAGATTGACGGAATCAGGTAAAGTAAGTGGCGCTTACAAAATGTAACGTAGTTTAAGCTTATAATTTTGATACATGTAAATGTTAATTATATTT
>Marker11889
AATTCAGAGCCCTCACACTAGATATTCATTTTAAAAGTTTTGCATATACATTTAGCACTTTCATAATATTAAAATTGTGACTTGATAATTGAAAACTTTTXXXXXXXXXXGCTACGTAAGAGGAGAGCTAATGAGGCCCGTATTCAAAAACTCTACTGACTCACGACGACTATTTACAAAAGCTTTTCCTGAAGATATTCATGTTTTTTT
>Marker16819
CCTAATGTAACTGCCAGAGAATTGAAAGAATAAAAGCCACATCTGCTTTCTGACTGGGGCCAGGTCGAGGTTTAGCAGACTGTAACTTGACACCACTGTCXXXXXXXXXXGTTACAGGCATTAATGACTTCCTTTTACCCACACTTGCCAAGGTGTAACCCAGAAATGAAGGGAAACATGGACAAAAGATGGAGTGAATGAAAGAACAAC
>Marker3524
CATGATGGTGCAGATGTGGCTGGAATCGCGGCCTGGCGGGGCGGCCTAAGAGTGAGGGCAGGGAGGCGTGGGGGCAATGTGCGGGTTTACACGTGAAATGXXXXXXXXXXAACACGAGTGACAGTAAAGGTATTGGAGGAAAAAAAAAGTAAGAGCTGTTATCTGCGAGGCTTACATTACACACGCACTATCTCCACCATCTTGAACTTT
>Marker29937
AAGCTTACAACAAAAGTCTGTTTTGTTATGTCAGCATTGACATTTCATTACGTAAAAGGTCGATTCTAATTAAATGTGTGTTATGTTGCAACTTTCCTCGXXXXXXXXXXATTCTAAAGGATAGGAATGAATGGGTTCTCAAGTAAAGGAGTAGACGAATGGAATAGACTCAACAGTCAGGTTGTTAATGGTGAGTCATTCCGGGACTTC
>Marker10389
CTCTGCTCTCTATTCGTGGAAAAATGGATCAGTATATGACGAAGAGCTATATTTCCTTCCCTTCTAGTATGGCACACCTTGACCAATCCGTGTTCATGTCXXXXXXXXXXCAGCCATCTCCTCAATATATAGGTTTCCAAGACTGCTCTCCTGCATCATCCCACTTCCGCCTTCCTGCGTGACGCCTTCCTGGTGGTGATAAGAATACAT
>Marker16598
TTGAAAATCATCAGTATAAGAAAATGTATATGTGAGGGAACTTAGGGATTTGCTTTAGAATGTTAATATTATAAGAGATAATCAGAAAAAAAATATCGCAXXXXXXXXXXCCGCTTGCATCTCCTTGTATCTCTCCACAGGTCTGTTGTATAAATGTCCCGATACCTTCGCTTATTCAGAAGAACGCAAGAGGTGTTGGCCAGAAGACGA
>Marker37578
CAATATACCGATATTCCTCCCAGCTGTATTAAAGATGTTATTTTTCACTACCTACATATCTGCGGAGAAAGTCCGCAAAAGCAATACTATTAGCTTTTTCXXXXXXXXXXTTTATTTTTCTTTGATATAGTAGAATATTTATTTGAAAATGCAGTGATATTTACCTATCTGTAAAGTCCTTTACATAATATTTTATAACACAACAATCAC
>Marker29881
CAAATCTCAAGGAAATAATGTCTCCCAGTATTGAAGGGGTTAAAATATGGGTAATCTAAGTATATTTCAGGCGCATCATCGTATTTCAGTGTCAGCGTATXXXXXXXXXXATTAGCGTATATTTTGAGGAGGAATTAAAAGCATTCAGAAAATAGATGAAGTTACAGGAAGCCATCAGACCTACACGTGACAAGCATTGTATAAAGAACA
>Marker7940
GCAACAGAAGCCATACGCAGGGATATGGGATGGAGCTCCTTCAAGAAAAGAATAGGAAAAGGGAAACTATGCTTTGCAAAGAAAATTTAATCTATGAGTGXXXXXXXXXXAGAACGGAAAATGACTGGCCAGAAATAATAGTTAATTAAGGAAATCAAAATCAGAATAGAAGAAGGACACCAGGAATGGAGGAATGACCTGGAAATGAAG
>Marker8253
ATTTCAAACATTTACAAAGGATTTCACACAAAAAAAAGGAAAAAAATATCCTGCACAACATTTTTCAACTCATTTATCTAGCCATGCATCATCTGGTTCAXXXXXXXXXXGCAATAACAACACGAACATTTCCTGATGCAGCCACACAGCAAGGGAAGGCATGCGAGAATGACATCGTGGACAGCAGCACTGGAGAGCCTGTGTCAATTT
>Marker29687
CTATTCTTCTCTCCATTGGACACTATCAAAGAGCATAGCCAAGTTGGAAAAAAAATAAAAATATAAATAAAAAATCTTTTTCAGCTAAATCTGGATAAATXXXXXXXXXXAGTCTGACACGGCTGGTTAATCCAAATACGTAGATCGGTTGGAAAAATTCAGTGCAGGTCTCGCTTTGGCTATTGTATATCTGACAAAGCTGAATAAATC
>Marker3788
TAGCCAGCGTTCATGCCACGTGAAAGCGAGAAGAGGTGGAAGGAAGGGAGATAACACAATGGGAGAGGAGAGAGGGAGGGAACAAGATACAAGATGCTAAXXXXXXXXXXAGCGAGAATAGGTGCACAATGGGAGAGGAGAGGGAGGGAACAAGATACAAGATGCTAAACAGATGGATATTGAAAAACGGCACGGCTTGGTAGGGTTCTT
>Marker7465
AATCCAACGAATGATAAGGAATCTGTGGAAGGCTTTCCAACAGTATTCGCACCGCCAGGAAGAAGATTGGTGTAGGGCGTGAAGCATGTCCTCTGCCACCXXXXXXXXXXTTTGGTTGGCATGGAGCCGAACAGACGTGCAATTCCCAAAAAAAGTGGGTTGGGATACCACTGTCAGAGTTCGGAAAACCATAGCTGGGCCGGCCACAAC
>Marker20674
TTTTCCAATTTACAGTGCATAATTCATGTTAAACTATCATTAAAATCATACAGACCCTCTTGAAAATAGCAACATTATCCTCCAGAATTTACTAAAATATXXXXXXXXXXTGGCTCTCCACAATTGTGATCGGTTAAGCTGAAGTTTTCTTTCTGTAACGTCACACTCCATGCACTATTCTTTCCATTCTTATCAATAACATGCTACGAT
>Marker28473
AGGTTCTCCCAGTAATTTCGACCAGCTCTGCAAAATACTTTCACATCACTCAAAGCCGAACAAAACAGACTAGTGGACAAATTAAGCCAATTGAATTCATXXXXXXXXXXTTTTTCTTGAGCGATTAGCTAATGGAGAGTTAATTGAGGACATTTTATTCCTGATATTCTAATATCTCATAACGTTTGTCTGCCGAGCAGCAATTACTGA
>Marker29737
TTAAATTTAATCATGCTTGAAAACAAGTTAAATAACTCCCAATATATTTTTTCCCATATTTTCCTTACATGTTTATGAGCATATGACCAGGCTAGAGAAAXXXXXXXXXXGTCAGCAGCACAAAAGAGTTTTATGAAGTGAACAAAAAATTCAACACTTATTTCTATTCAGACCTTAATAACTTAAATTTCTTCTAAAGAACTGTCATAC
>Marker21572
CTTTGCATTTTTTGGAGGGGGTTCCACTCACACAGTTTTATTAGATGGTGGGAATCAAAAGCTTTTTGTCTCAATAATTCCCCTTCTCTGACTGACTGTCXXXXXXXXXXCTTGCTAACTGCATGCCTCCCCTCCTGTAACCTCAGTGCACAAGGCTTTCTTCATCCTCTCATCCCAATTCTGTCCAACTCCCTAATGCAAGAGTTAACC
>Marker21236
AGAGTTCTAAAGAATGAAGAAAACTATTTTACATATATAAAATGTGTCTTCGTTTAGTAAAGAACAGCTGCCAATCACCACACAAATATGTTTGAATTAAXXXXXXXXXXATAGCTAATAAGAATAGATAAATAAAGATTGATTGAGTTTTATAGAATGTGACCCACGGAAGGCTGAAGGCGAGGCAGGTCAATATTAAGGTGGAATGAC
>Marker21082
ATCCATGGAAATGTGTCTCTATTTTCTCTGATCTATATATCTCATTAGCACAACTTAGTTCTCTTCTTTCCTCTCACTCACCTTTCCATCAAATATAATAXXXXXXXXXXTTTTTAAGTGGTTTAAAGTTACCTACATGTCACCATGATACCCAGGTTCTAGTTGGTTACACCAAAGATGCACTTAGGTGGTGATATGCACCCTAATATG
>Marker30648
ATGATGCACTCTTGCTTTGTTTACTCTCAATGGAAGTTCAAGTCAGGGGTTAAACTTGTTATAATCGGTTCTCTTAACAAAGGGTTTTTTAGGAACGTAAXXXXXXXXXXATGGTAACAGAATATAATGAAAATTTATGTAAATCCTTCACTTCATAGAGATGATAACAGCTAATGAGGTTAAGAGCTTTGAGAATGACAAAGGTGCAAA
>Marker17951
CATACTAGAATGCAGATGGAGTCTATACAAACACTGGATTGGTGGCACATAAATAGGAAAACAAAACAACTGTGTTACCATCCGCTATTCGGAACCGATTXXXXXXXXXXGCATTTTTCTTTTTTCACTTCTCTACCAGGTGTGTTTCCGATGCGATCAGATGGAGGGTTTATGGTGGTAATCTACCACCACCATATCTGCAAAATCTAC
>Marker25749
ATCAAGACAAAGAGAAGGCCTAAAGGATACATCAACAAGGAGAAGTTTAGATACCGAAGAAGAGGAGATAATGGAGGTCTCTGAATTAATTGCAAAGGAAXXXXXXXXXXAGGCCCATGTGAACAAGGTAAGTTATGTATCAAATTAGTATCGAAGAGTGTGTGTAATCTCTTATTTATTTATTTTCTAGTGTTCTTTAGAGATATTCTT
>Marker22418
TTGTTGGCGGAAATGAAAATTGCAGGCTTAAATATCATGTAATCTCAACTAGCCTTCTTTGGAATTTTTTATGTTGCATTCTTTAGACCTTTTTTTCACAXXXXXXXXXXATGGATCAATATTGTCACTGTCTTATGTCAGTTCTATATAGCACAGTTTCAATTCCATTATCTTCTTCCTATCTTTGAAAATTACTCTTATTTTCACAAT
>Marker14068
TTCTAGCTATTTCAACCCTCGTCTCCCTTTCCTCTCCAGTGCTAAACCATTAATAAATACCATTCATGCTGACCAAATAAAAAAGATATATAAAAATCTAXXXXXXXXXXTTCCTGTAGATTTCCAGGTAAGACAAAAGTTTACTCTCTTTTCTTCACTCTCCCAGGCGGGTATTCAAACTTACATCTGCGTTTCATTAACATGTTTAAG
>Marker44284
TTGGTAATCGCCTTTAAAAACATTTACACAAATTCCTCTACATAAGCAATGTAAGTCGAAAATTACAACTTTTGTTGTATGAGATAACATCTCTAATATCXXXXXXXXXXGCACTGACCCATAATAAATTAATTCATACTTATAAAGGTTATATCTCATATTATCAAAAAAGAAAAAATATATATTGGCAAACAAAGAATAGAAATTAAC
>Marker12146
AACATCACAAGAAACAACAACTTCAAAATAACAGGGAGACGCCTTGGAAATAGTGAAGCCAATGTGTTGTGTATCTATGAATTGGCGGTGGACCTCTCAAXXXXXXXXXXAGTTCGGATCTGAATAATTACGCATTTTTTCCTCATTATTCCTTTATAATTCTTGTTTTATTGATTGTGTCTGTAAAGTGGTTCATAGTTTTAAGGTGAT
>Marker31025
AGACTGAGCGTGGCGTCCCTTGGGGTAGCGGAACAATACACAGCCCCAATACACCATATGGTAGAACATTACATTACTCCACGTTAACAAAGTAGTCTGTXXXXXXXXXXTTAATTATATTTCCATTAATTTCTATGGGAAAAATTTATTTGATATATGATTTTTTTATAAAAAACGATTGTCACGGAATGAATTAAATTCATATGTCAA
>Marker26852
TTCTCTTTTTCGTTACCACTTCTTTCTCTATTCTGCCCATTTTATCAACATTCTTATAAACACTTTACATATTTTTCTTGTCTTTTTCATTATAATTTTTXXXXXXXXXXTTATGTTAAGTAAATATTCATCATGTGAATAGATTATCAATAAGTTTATTTGTTTTGCACTGCTGAAAAACGGAAGTATAGCATTTTTTTCTCTTATATA
>Marker16894
TAAACATCTTAGGGAGCTTTTCTTTTTTCTCGTTTTCATATCTCTTGATCAACTTAACACAAATGAAAAAGATATCATCATTTTCTCCTCTAAAGGGCGTXXXXXXXXXXGGAAGGTTGGTATTTGGTCTCTTCAATAATCCAATGGTGGGGAAAAAATATATAATTACATCTTTTTACTTAAGGAGGTCACTGCTGAAGCTTCTCTTTA
>Marker13425
CAAGTCATCTGGGTCCACAAGTCAATCACATCAGTATAGGTCTCTTATTCTCAAACATTTCTGTGCTTCACCTCCACTGTTTCAAGAGGGTATGTTTAAGXXXXXXXXXXTAATTAACTGGAGAAACACTATTGAAAACCCCGCTAATCATCTCTGTGGTCTTGGAAAATAGTCGTGGTGAGAGAGCAAAGCGACCTTGGGCTGACGTGT
>Marker5036
TTCCATCACCATGTCGTCACTCACCTGAAACAAGAAGAGAGGAAAGTTAAGCAAGGTTCAAAATACAACAACAAACCAAATAACCAAGTCTCTGGGGGCAXXXXXXXXXXATGACCTCGTTTACAAACCCGACCTCCCGGAGACCTCCAAGTGTATATGGACCACGAAGGGCTGCCTGCCGCTTCCCAGACAGGCCTCAAGTTACTAACT
>Marker28973
AATAAGAATAAACAAATTTTCCATGAATGAAGCTTATAATCCTCCTCTACTGGTTTAATTTGCTAAGTCAAGGTGTGGTAATCAAATGCCACTCTAGCACXXXXXXXXXXACAGAGCAAAGTTTAGATAGAAAACAAGTGTAAATGCAAGGGATTGCTCCTACAAGTCTGCCTACTGTAAGAAGGACAGCAGCAGCAACATGCAGTCTGT
>Marker49912
GAAACTTGAATGTTTAATTTTTCAATGAATAATTTCTTTGAATTCATATTACAGTTTTGTGAACATATCTAATTCTAGTAGAGTGAAATCACAACACCAAXXXXXXXXXXATTTTCACCATCAATCAGAAACTCTATGTCAGCACAATCTGAATATGTGAAAACAATCCAAGTTGATTGACAAACAACAGAATTGTGTTATGGAAAATGA
>Marker16872
TGCTCTTCTGCTCTTACGCTGAGTGTTCCACCATAATTTTATGTGTTCTCAAGGTGAGTATTCTATCGTAGTTTTAGGCAGTAATGGGGTCAGGAGGTTTXXXXXXXXXXGAAATGCCTCTAGCGTAGATGCTTGATCAAGGCGGTCATTCGATACAGAGTTCCGGGTCCTAACTGCGAGGTTAGGTAGAAAGCTTCATGATGCCAGGAG
>Marker20991
CGATTGTGGAGATGGATCCTGCTGGCAGGATGCTGAAGGATAGATATTTGTTCACAGACCCTCTTAACGGGATTGGTCCAGCACTGGGCCACTCTATGCTXXXXXXXXXXGTGCGGGACTTATCACTTCTAAGGAAGGAGAGTAAACAGGAAATTCGGAAAGTTTATATGAGAATTGAAGTCTATGTCCCGGACCACATGAAACACTGTA
>Marker42414
TCATTGGGCACTCATGGAGGATTAGAGCCCTTCAGAGTATCACATATTCTTCCACTGGTTCCCATTATAGACATACATGCCCAGCTTGAAGTATATTGACXXXXXXXXXXGATGATGCAAGGATGAAGAATTTCACTTCCTGTTTTAAAGGTAAGCTTAGGTAACTAGGCTTTTTTTAATTCTTGATAGAAGTAAAGTTAGTGATAATGA
>Marker17422
AGTTTGTTAGTGGATGATCTGTGATTGTAAGGTTTGGGTAGTGATAAATTTAATGACAGTTTAAGATTATTTAAATAAGAGGGTGAATCAAGAGGGTGGGXXXXXXXXXXAGTGATAAATCTAATGACAGTTTAAGAATATTATTTAAGTAAGAGGGTGAATCAGGAGGGTGGGTTGAAATAATGAGATAAAGTGTAGGTGGAGTATGAA
>Marker34253
TGCATTTTTTACTGTCAACAAACATTAGCAAAAATCTGGGATGAAAAGCATTTTGCTCCTGCAAGGGCAATTACAAAGTATAGTAGACAAATTTGATGGAXXXXXXXXXXAATATACTTGTGAGTTCAATCAGAATATTTTACAAAGTAATACTATAACACTACTATTTGCAGTTTCAGTATTTCCATAACTTCTGTGAAAACCTGTTAT
>Marker43337
ATGGTTTAACACCTCATTTTCCTCTATCTGCACATGGTAAAGAGGTGGCCGACTTAGGCTTTTCATTAACTGATTCTTATGCATTTCTATCTATGGAATTXXXXXXXXXXCTACTTTGTCTCTTTTATAGATTTAACTCATTCACAACTGAGTTTTAAAAATACTTATCTTTTGTTTATTTTCCCTTCTTTGAGGCATTTCATAACAAAT
>Marker9026
GCCTTCCCACCTTTGCTTAACGACACCCCACTCCCGCTCACTATAGTCCAAGTGGATTCCTTCATTATGATGGGGACTTCGTGCTTTTCGAGAGGAAAGCXXXXXXXXXXGGAGGTTAAGGGGTCAGGGAAAAGGCTCGGTGAGAGAGTTATGGCGAGGGAGGGGTCTGGGGGGTGGCTTGTGCAAAGTTTTAATGACCGCACTAATTTG
>Marker32198
AGATTCAAAAGAATATTTAAGATGGTGGAAAATATTGTTGAAAATTCTTAAAACATCAATAGAATCTCTTAAAAAACATGTATAAACCTTTTGAAATATTXXXXXXXXXXCCTTCAAAATTGTTCAAAATCACACTTGAAAACGATTAAAACACATATTAACATTCATGAAACCTTTCTTAATCATTGAAAAACCTCATAAGACCTCTAA
>Marker23851
AGAACGCATTTTTACTTTGAGTTTTAGATATGATTAGACGATTTTATTGACATTAGGAAGGTCTATGGCGGTCAGAAGATTAATAGCCTGAGTCTTCACTXXXXXXXXXXTCACGGTGTTCAGTAGGTGAAAACTCTTATCTAAAACCTTTGAATGTAGTGGAAGTATGGCTAGAAGTGTCTCAGAGAATATGGTGGATGAGCTGATGGA
>Marker15421
CCTGTTATACCAATCACTTTAACAATATCAGCTGTGTTGGTGAGGTGAGGTGAGGTGAGGTGAGGTAAGGTAAGGTAAGGTAAGGTGAGGTAAGGTGAGAXXXXXXXXXXAGGTTAGGTAAGATAAGGTTAGGTTAGGTTAGGTTAAGATAGTTTTGTTCTTAATACCAGATATGTTCTTCACACCAGTTACCTTCTCACTATCAACTAC
>Marker19155
CAATTAGACCATTCTATTGACATTAGGAAGGGTCTATAGAAGTCAGAAGATTAATGGTCACAGTCTTCACTCTTCTAATCCAACACAAAAGATTCTGAAGXXXXXXXXXXTGGACTTCCAGCATACTCTCCAATCACTTCTATTCCTGCACATTGCTTGGGGATTATCTTTATGGCTGGCATGCTAGCTATGATGGGCTTCTCTCTTAGG
>Marker3298
TTATTTTCACTTATGCAGGCAATGAAAGAGTTTGCTTCAATAATTTTTTTTTTCAACCTAGCTTGCTTGTTTTCTGGTGCTTCTTTGAATTTGCCCTAGGXXXXXXXXXXTATGAAATTCAGCAAGGTTTTTTCTTTTTCTTTTTCTTTTTGTTTAAACCATGTGGGCTTTTCACGGGAATTTATGGGCTAAAGGGGATGGGATACTTGG
>Marker25918
AGTATTAGTAGTGCTAGTAGTAGTAATAGTAGTAGTAATAACAGTAGTAATAATAGTAATAGCAGTAGTAGTAGTAGTGTAGTAGTAGTAGTAGTAGTAGXXXXXXXXXXGAGAAATACAATTAGATTATGAATACTAGGAAAAAAAGAGTTCAAAAGGAGACCATTAGAAAGGATTAGCTATACTACTGCCCCTCATATCCAGAGCACT
>Marker59082
TCGAAAAATCTGTGTCGTGGGCTATTCTTGTCTAGTTGGAAGTTTCAGATCACGACCTTGTTCAGAAGTTGTAAGGGGTGAGAAGCTCCTACTGACTAGCXXXXXXXXXXGTATTACCTTGCTAAGTAAACAATCTCGTGCTGTGTTTACAAATAATACTATCAAGAAATTGTTGTATACACGTAAACCATTGCAACAAAATCCAGAAAG
>Marker13688
GTTACTGCTAGCCACCGTGTCCAGTCCCTCTCACCACAGTTCCACGGCTAGAAGTTTAGCCCTTTAGCCCGGGAAGTGCCAGGCCTGATGGTTGACGAAGXXXXXXXXXXGCCTTCCTCGCAGCCATCTGTCACCACTAGACCCTCGAAATATTGATGATAAACACAAATTATTATACTTACGTGATTAGAGAGAGAGAATCGTTGTTTA
>Marker55783
CCATTGTTTGTGTGTGAGCTGCCTCTGTGTATTCTGGATTACACGATCGTTTACTGGGATGAAACAATGCTTGCCAACTTGTGATATTAGCCTCTTCAGTXXXXXXXXXXCGAAGACTGTGCCCATTAATCTTCTGACCTCCATATATCCTTCCTAACGTCAATAAAATTATCTAATCTTTCACAAATCTCAAAGTAAAAAATGCGTTCC
>Marker28527
CTCTGAAATTAAAGTTATCATTATTAATCAACAACAATTATTTCCTTGGTGTAGTCTTTTGTAAGTATATAGTTCTATACACTATTATAAGTAAAATATTXXXXXXXXXXAAACCGTTTATCTGACAGCCAGATTTTTCCCAACTCTGAATTTTTGAGAACACGATATACTGTAAACGCTACATTTTCTAAATTCAACAGAGTCCTTCAA
>Marker31022
AGCTGTTTAAGAGGCAAAAGTGATATAACAAGGGTGAAGTAGTAGTAGCAGTAGCAGTAACAGTAGCAGTAGCAGTAGTAGTAGTCTAGAAAGAAAAACAXXXXXXXXXXGATATAGCAAGGGCGATATTTTTAAAGAGATGGGAAGGAAGTCTAACAATAAACAAATCTGATTCCCAAAAAAGATAAACAATAAAAGAGAAAAGACAAA
>Marker31878
GGAGTCGTGAAGAGTGCCCTGCTTCGGTATGCTCCTCCACCTTGCTTTTTTTCCTACCCGCTCTTATCCATATTATGAAATCTAGGAAAAATGTTTAAGTXXXXXXXXXXTAAATATCTGTGCGTGGAAATGAATAGTGTTGGCTTGGTTAGAATCTCTGTCAGAGGAGAAGCCGTCAAGGTCATGGTTACAAACTGCGTCTTGGACTTG
>Marker20213
TCTGTTTTTATCACTTTATGAAACACAACAGTAAATCCACAATATCTGGAAAGCGTCAGAGGAGAGCCAATTTAGTTAGTGTGACAGGATATGGGATACAXXXXXXXXXXTGCATACAAAACGACGAAAAATCAATATATAACAGCAGCAAATGCCTTGGAAAGAACTACCAAAACTATACAAAACTAAGACAAGACACCTCTTAAACTA
>Marker30989
AGAACTCTTTATCATGCAGATGTAGGTAGATGCTTGTGTGCTTTATTAAGACGAGAAAAAAGTCTTCTTTTATCAGTTTCTTTCACGAAGAACAGTGTGTXXXXXXXXXXGACTACTTCAACACAGTATTAAAGGTTAGCACGTCGGGATTTCTGATGACGCGGCACCCCAGAACACTAAGCGCTAACTGGAGTGGAAATGACGGATGGA
>Marker20099
GTGGCTGCCCATTTTGCATAATTATATTTTTCATGTCCTTTCATCTCCAATTTTTATTTACACCCACTCCTGCTTTTAATGTCGCTTTCGAATTTTACAGXXXXXXXXXXTAACAGATAACATCATTGATTTTCCTCTACACACAGATTTACATTCAAAGCTTCCACGCCACTCAGTGAAGCTTAACCACTGCCAAGCAAGCAACACTTA
>Marker42637
TGTTATGATGAAGCTGTCAGTTCTTACCACATACATGTTTCAAATCACTTGTAATTTCAGCAATATTATAAACCAGACATCAAAAACTTTCGATACACTGXXXXXXXXXXTCAGCAAATTATAAAAATATGGTTGTAATACCAATAATTCATAAAATTATTTCAGAAACATATGTTTCCTGCTTACAAAATATTTCTTCAACTTTGTATA
>Marker38595
TCTGATCTCTCTAAAATTTCTGATTGGAGTAGAGAAAACTTTGTATTGTTCAATTCCTCAAAATCTCAATTTCTCCATCTATCAACTCAACATTACCTTCXXXXXXXXXXGGAAACTTCACATCTCTTCTTTAGCTAAAATAGCTTCAATGAAGTTAGACACTCTGAGTTGTCTCTGCCAGTTTTTCCTGACTACTCCAACTTATAACTA
>Marker22097
ACACTCTCTATATTTCGAGCTTGCCATTTGTATTAAGTCTTCTGACTTGAAATTAGTCTATGAATTGTCAGGTTTTTTTTAATGAAGTTGTCAGAGATTCXXXXXXXXXXTCCCTCTTTCTCTTAACATAATAGCAAGTTGACAAAATTTTCCATAAAACTCATGAATCTTTAGAACTCTATTTTCATGCTTGTTTCTCGTAAATGTTTT
>Marker44135
CAGGTATTTTGTGCCAATAACAAAATTAACTGAAGTTTCTCCAGTGAAGTGAGCTTGATATGAATTATGGAGAAGCTGCTCTTTTTCCCACGTATGCTCTXXXXXXXXXXGAAGGTAGCTAACGAATGGTCTATGGAAAGTTAGGAAACAATACATTTCTTTCCTCTGTGAAAATATGATACCAATAATACGAAATACTAACAAAACATT
>Marker16376
TTGTGCCTTAGAACACTAGTGAAGGAAAGACGCTCCACCAAATGATCTACCGCTGATTGCTACCTTTTGTTCATCATCAGGCACAACAAAACTAAAGTTCXXXXXXXXXXTAATGGTAATAATGAACGGACAACAACAATTTTTTTGAAAGAAAAGTGTTGGAAATAATTGTTGTTCCATCACTACTGACGGAATTCTAGCATCCAACGA
>Marker14757
GGACTGTTTTGAATTACATTACTCTAATTGGCCCTTCTTTCCTTAGTTTTCCAAGTTAAGTCATCACCTTTCCTCTATACACTGTCTCAATCGCCCTGTAXXXXXXXXXXTTGTCTTCCTTTCCTTATTTTATCTTAATCTTTACCTTTTTTTTTCTATACCATGTGGGCTTTTCACGGGAATTTCTGGGCTAAAGGGGATACTTTTTAT
>Marker46005
CAGTAACAACTTTGAAACATCCAGATTCTGTGGTGGTTTATGGGTTTCATAGTAGAGCAGCAGATCTTGAACTGAAAAATATTATCCATGCTGCATTCCTXXXXXXXXXXTTCTAGTAATCATGCAAAGGTATATGAAATGAAATTTTTCTTAGATTTTTTAAAGCTGGTCTGGACCATTTGTTGTTGTGTTGACAGCTTCTTGCAAGAT
>Marker24416
GTTAGCCACAACGAGCCGCAGTGTAAGAGAAAAGCCAGATTAAAAGGTGAAAAGAAATAGTAAGTTTTAAATCCCTATATTAACAACACTAAGAAAGATAXXXXXXXXXXGTGCATCGCTTCAGGTTTCCACTTATCTCTGACGTGAATTTATTGGCACGCTCTCCCTTGACTAATACAACAGGACGGGAAGGAATGCATTATATCTTAC
>Marker16167
ATCCTCTGGTCCCTCCAAAACTGCCAGGTAAAGCCATATGCTCCACGTGACAACACAGCTGCTGGGTTCTTCTTCCTGACTTTTATACGCCACCTGGGAAXXXXXXXXXXTTAGAAAATTGTTATATCATTATGACTCATTTGATAGAGGGATGAAACAGTATAAAATTCAGTTTTATGCTGGGTATAATATCATGAAGTGGAACGTTCC
>Marker6084
CGTTGCAGCGGCTGCTCAGACACAGGAAGGCAAATACTGGGATTTCTTTCTTTTCAGTGAAGCTTCGACAAATGTCAGAAAAAAAAAATTACGTGCATCTXXXXXXXXXXTAACACAGCCAAAGCCAACTTGTTCTCTACTGGAACATTTGTGCATACCTCTATTAGTAATGAAATAATGAAATATTGTATTCGTTTCATTGGAACTAAT
>Marker41361
CCACATTATAACAGAAATATGTATATCTACCCACACAGAAGAGAGAAAGATAAGAGGATATAGAAGTAGCATAAATTTGTTTCAACATCTCTACAACACAXXXXXXXXXXACTTGCTAAAGATATAGAGTGCAAAGCCTATTCAAAATCTTACTTTACAATGAAAGTTTGTATATCTATTCAAACAGAAGAGAAGGAAAAGTTAAAGGCA
>Marker19519
TCTATTCTATTCATAATTTTTCACACCAACTAGTGACTCCCATAAACACTCCTGCAGTCTTTCTTTGGCCTGTATTCACAAACTGCTTGTTCTCTCACCAXXXXXXXXXXCTGTGGCCTTGGAAAATAGTCGTGGTGAGAGAGCAAAGCGTATCTGAATGTAAATAAAATTGTTTAATTACACTCAAAACTCATGGTAAAAATGCGTCCC
>Marker4520
GTCACTTGCTCGGATTGGTGAGCGAGACTGCGCGAGGGTGTCTGTGCTCTCTCTTGTCGTAAAAGCAATGCCAGTATTCAGAAATGTTTCGTTCTCACCAXXXXXXXXXXAAATATCATTAATTCCCACCAACATCATAAAAAAAAAACCGCAGAAAATCCATGTAAATTCTACTAGAGCCTTTTGGAAGTAGTGGAGTAGTGGCTCAGA
>Marker34536
GAACTCAGTGAAAGATTCATTGGACACTTGAATAATACTGGACGGACCCAAACATTATTAGAATTATTTGTGCATGAATTTTCTTTAGCATAGAGAGCCCXXXXXXXXXXTATTTCCTGATAAAACTTGAGGATGAAAATTGTGATGGAATTTTCATCTTTCCTTGTAAAACATGAAAATGAGAATTGTGTTGGAACTTTGATTTTTCTT
>Marker26904
CTTCCAGGAGATTTGCAGCTTTTGAGAACATTATGCACCTTAGCTACTAGAATGATTAACTAAAAATGATAATAAGAAATAAGTAAATGAAAAATAATAAXXXXXXXXXXCTAGTTTTAAGCCCAAAAATATAAACAAAAGTATTACACCTCTATCCTAAACATACAAAATAGGCACTCGGTCATAAATAAATGTCATGTAGATGCTAAA
>Marker27355
TAAGCAGTGACACGCGTAACTTGGGTATTCAGTAACATGGGTGTAGTTATAAGGATACAGTGGGGCTTGTATGAAACCGACCGTCGTTAAGAACATAAGAXXXXXXXXXXCTTTTTTTAAAGCTCCCTATTGACTCAGCCCTGACTACATGACCACTGAGGCTCTTGATATGCACTCACACAGGAACTTGCCAGTGATACACACCATTCA
>Marker26224
CTCATTCATTCATTTTCAAGAGTGACTAAATTGGAAAAAAAAATATAAAGTTCATCGCTTTTTTTATTTCTATATTTTTCTATTTTATTTGTCAATTTATXXXXXXXXXXAGGGAGTGAATCTGAACACGCCCCTTATTACACTGCCGAATGCCTCCACTAAGTGACCTAATGGGTGACTAATGCAATTATAACCGTTGCTGCCACTACT
>Marker43345
TAACAAGCACTTTTTATCTGTATTCACGCGAGAAAATCCAACTTCCATTCCCTCTAACATAGGTTCATCACCATATCTTTCCATCATTATCTAGCCATTAXXXXXXXXXXCATGAAAAAACAGCAATTAAGGATGTTGAAGGAGGATGCTGATGAATGTAGACCAATTCTGACTAATTTATGCACCAGTCTTACATCTTGATGATACTTG
>Marker12808
AGCTACACACCACACGACGCCACGTTATGTTACTTACCACTACACCACACAACACCACACCATTTGGCTGTATGTTGCACCACCACCACATCATGAACACXXXXXXXXXXTAACATTCCTCTAGCGCACCACAACAGACCACGTCACACCACACCCTTTGCATCACCACACTACACTACTATATACTATATTGCACAATATGACTATGCT
>Marker37134
GTAATATATAATTATCAATGTTTTACGGGAATATACGCTAGCATTTTGAGCAAAAGAATTTGTTGCGTCACCGAGTTGAAGCATGCGCGCTGTAACAAGGXXXXXXXXXXCGACTTACTGAGCCAAAGACTGTGATTCAAACATGACTTGAAAGAATAGCACGTGTGTTGGGAGTAGTTAAGGTAGAGATTTAAGGCTTTCGAAATAGAA
>Marker49080
TCCTTAACAAGAGAAAACCGAGACAACCCCGCGTCACATCTTATTATATTCTCCGGTGATAGATTATTCAGTCCCTTGTTTGATTTATGCTGCGAATCTGXXXXXXXXXXTTATTGAGGTAGTGATGCTCCTTGTAGCGTGTTAAAGTGTGGAGGTCAACAAATCAACTATCCCTACACTGATTTAATGGTCGAGTGTGAACCAATTAAG
>Marker9202
GTAATCAACCATCCGCCATCCACCAATACACAACATCCATAATTCCACATCCGCTATCCGCCATCCGCCAAAACACAGCGTCCGTAATCCACCACCACTAXXXXXXXXXXTTTCTTCACTGCATTCGTCTATTGTGTGTTGTATCTATATCTTAACTTTATTTTCCTTTTTCATTTCTTATGTTTTATAATTGGTGCATTTCTAATCTGT
>Marker17868
AGGACCTGTTTTTGTGTTTATTCTGGTGACTATTTGGTGATTTCATACACCTTCAGAAACTTATGTAGGGAATAGACTAGTGAAGACTGTGTGTGGCCTGXXXXXXXXXXGAATTAAAAAACGGAAGGAATGAAGGTCAGAAAGAAATATACAGGTAAAAATTCTTGCTAATCGTCTCAACCAAGGGGAGTAAAAAGGAATACTAAATAA
>Marker26782
GACCCCCTGTATCTCAGGCGGGGATAGCTATGCCCGTCTTCCATTATAATTTAACGAAACGAGCGCGGTGACTTGTTGAAGGGGCTCTATTATATTGCATXXXXXXXXXXCATGGTCTGGTCTGTCATGGTCACACTTAACGCAGCATTATTTTTTACATTTTAACCCTCACAATTTCAGGCCTTACATGTTCCACGTGCCGAGATACAA
>Marker16062
ACAATAAAATGAAAATGTCTTATGAGAGCATAACGAGAAAGCCAAGAGCAGAATGAATAGTTTCTTGGAGTAAAAAGAGTGAAGAGTTCCCACTTACGCTXXXXXXXXXXACAGATATCACCTTGTGTGATGGTTGGCTAACTAACTCTTGGCCACAGTGACCTGGGGAGTTAGACCCGTCCCTCACAGACAGGTGACAGGTGTGTGGTG
>Marker31630
CTCATTCATTCATACCTTTCTCTGGTAAACTCTGGAACTCCCTGCCTGCTTCTGTATTTCCATTATCTTACGACTTGACTTTTTATTAAGAGGGAGGTTTXXXXXXXXXXTTTTGTTGCCCTTGGCTAGTTTCCCTCCTGCAAAACATAGTAATAATAATTAGATGGTGCTTTAACTGTTGTAATCAATGTATTTATAAGTGTTCTTATA
>Marker14589
TTTGAATAATTCTGCTGTCACTTCCCGTCACAAGTCACTATTTTCATTCCCTCATTATACGAGGAACAGAGAATGTATATCAAGAAGAGTTATACATTACXXXXXXXXXXGTCACCTTTTCAACATTTCATTGCTTTGTAGATCCACTGCCCTCTGTCATCCTCCTCAACCAGTTGAAGAGGCAACACAAAACACAAAAGCAACATTCAC
>Marker25587
TATATGTTTGGGGGTTTCCATTCTCACAGTTTTGTTAGATAGGATGGGATCAAAAGCTTTTCGTCTCATCAATTCCTCTCCTCTGACTGACTGTCTTCAAXXXXXXXXXXTATGCCTACTCTCTTCCTGCGGTCTTGCTGCACAAGGCTTTCTTCTTCCTCTCACCCCTATTTTGTCCAAATCTCTAATGATCTAATACAATAGTTAACC
>Marker29616
ATATGTATGTCTTAACCATTTGACTGCAATAGGTAACGATTCTTTACACTAAAATTAATGTATGTAATATCTACGTAATAGAATAAAAAATGAAGAGATAXXXXXXXXXXGTCTCTATGTGCATAGTAAGTAAGAAAAGATGTGTCTAATGGAAGCGAAAGATCTAAGTGGAACAAAAAAATATTTATGTATTATTTATTTCCCTGAACC
>Marker23365
TTTTACTTTTGCCCTTTTTTTCTGTTATTTTTTTCATTCTTTTCATGGGAAAGCATTTTCGAGCTTGACTTTTCCTTATTTTATAACCTGTATTCTTTTCXXXXXXXXXXCTTTCTTCGCTACGTAAACCAAAGCTGCAGAGAGTGAAGGTCATCAGGACAAGATGGACATGTCGTTAGCGACTTCAAAAGGAAGAGATAGGAAGTCATT
>Marker20158
TCTGTCTTCCGGACCTCACTCCACTGCCTCCCTCATCTCCCTCACGTCACGATCTCTCCCTCATCACTTTGCACTGTCCTAGTGGGAAAAGCGCTGCGCCXXXXXXXXXXGAATGGTTGGGGAGTGATTTTCAGGGTATAGAGAAGAGAAGGGAAAGAAGAATATATAAGGTGAGATAATGATACGAAGTCACGAGAGATGTATATCGAT
>Marker42602
ATATCTATTTTTTCATTCACGTAGTTTAGAATTACAATTTATTCACTTTTCAGATCAGCAATTAACCCCTTCAATACTGGGACGCATTTTTACTTTGAGTXXXXXXXXXXGAATTAGGACCACACTCTCTACTATTTTAATCCCCACACATAAGTTTCTGAAGCTGTATAGAATCCCTAGATAAGCAGAATGAATATGAAAAGGCGACAT
>Marker25217
GTCATTAATAGTCTGCGAGGGAACTCTGCTTTCAGACATCACAGGGCAGTTCTTCCTTCCTCACTTGAACAAAAATAACTTACATAAGCAACAATAGCGTXXXXXXXXXXACTTATTCCACGGAGTAAAATCTAAAGCAGTTCTTCTCATCACCTCTCCTTGGCTTGTTAACTGTCCAATCTCAGTTTCTGACACAGTTTTGCATCCAGC
>Marker22016
ATCATTGTTTGAGATCCATTTTGTTGCAGGGGAGCTTCTTGCGCAAATTTGTCTCTGATTTCTTTCTCCACCTCTGCAGGCACCCTCGACATGGCCCTACXXXXXXXXXXGCTCTTAAAGCGCTGCAAAGTGATCAGAGCTACCAAGTTTGTCGTATTGGCAGCACTACAAGGAATCTGCTGGAAGGTTTATTAGGACTGGATCAAGGGA
>Marker15032
TGTGCCCCAGCTTGATGGGGTGTCTCTTATCATTGTCCTCATTTCCCTATCTGTTAAGTAATCTGTCATCCATTTTATTCTTCCCATGTGTTCTGTTTTCXXXXXXXXXXGTGTGAGCTCTGTTTTTGGCTGTTGTTTTTATAGGTAGCGAGTAGTGTTTGTGCTTGGTGTCTGTGTGTGGTGCTTTTAAGTGTTAGTGAAGTGAAAGTG
>Marker38680
GAAGGGTGACGCACCGTTGTTTTCATTGATGATAAAGACCGAGATTGGATTGGAGGATTTCATTAAATAGATATAATGTAGTAGTATAGAAGGTATAAGAXXXXXXXXXXCGGAATATCTTTTAGGGCTGTGTAAAGCATCAGGTGCGAAGAGACTACGTGTGCTACTTATTGCTGCAATTATAACTTTGAGCAGCACTGAAATGTTGGG
>Marker22358
CATACATATCGGGATGTTTTGTAATTATTACCAAGAAATCTAAATTTCCAGAGAGAGAGAGAGAGATGGAGGCAAAAGGGAAGAGGAATAAGAAATTAATXXXXXXXXXXGGCCTAATTTACGTCATGACTTCTAGCCAAAGTTATTTACGTGTTAAAGTCACATAAGTTCACATTTCACTTCAGGTATATAAAAAAAAGAAATAAAGGT
>Marker6718
ATTAAAACAATGAATAAGCCAGCACCACCACCACCAACAACACCACCGCCACCGACAAACAGTGAAAACAATACCATCCATCAATATTAGTTACGATTATXXXXXXXXXXGAAAGAGGGAGAGGGAGAGGAAGAGGAAGCGGTAGGATAGGGAGGCAGGCGGGGAGACAGGGAAGCATGTCGATGGTTAGGCTGAAGTAAACGGAGGAAG
>Marker19573
GATTTCAATATAAATAGTTTTTGTGGTTTTATTTCCGCCGTTTCGTCTTTCTAATCTTTCTCCTTCTCCTACATCTTGTTTTCCTCTCTCCTTCCCTAGCXXXXXXXXXXTTTTTCTTCCTCCTCCTCTTGCTGCGATTTCCACTACTACATACTGCCACTATTATTAACTATTACTACTACTAAGATTACTAATACTACCACTGTTGCT
>Marker33535
TGTGTTTGTCATTGTCACCAAGATAGATATGTGCCCTCCTAATGTGCTCCAGGACACACTGAAGCTCCTGCACAAAATTCTCAAGAGTGCTGGGTGCAGGXXXXXXXXXXTTTTTTTTTAAAGAAATATTGAAAATAATTAGCACAGATGCATTATAGATGGAGAAACAAATTATTAGAGTTGCCAGATGTTGATTTTCATTGGTGCATA
>Marker15177
CACTTCGTCTATAGAAGTTACTATAGTGAGAGGCACCATGAGGGAGGTATCAAGACACTTCTCACATTTTGATACTCCAGTTAATCTCTATGAACTGGCGXXXXXXXXXXAAGTCCAGGAATATTTAAGCTCCCCCTTCTCGGGCTTCAGGTGTAGCGAGGCTCTGAGTGTGGCCAGAGTTGATATTCTTGTCTTATAGGGATAGTTGAT
>Marker11866
TGTGTGTGTGTGTGTGTGTGTGTGTGTGGGTGTGGGTGTGTGTGTTCAGGTCTGCCCCATGTGAATCTCTCTCATTACGCTACTGAGTGCATAGTTATAAXXXXXXXXXXGTAGCAGCATAATAACATCTGCAGCTGAAGTAGTGCTTACTAGTGTATTACGAACAAAATCAGACGGTGAATATTATGAATTTGTCACTTTACACATGTA
>Marker22833
ACAACATATATAAACATGCTCTTCATATTGCATGCTATTTGCTCATACAAGTCTCACAAGAGTTGACATGAAAATGCGAGTGTCATGCCCAAACAATATTXXXXXXXXXXCGTGCAAACCCCGTCACTGGTGTCTCCTCAAAATGGGATTATGAGAAGGGAGACTGGAAGTAAGCCCATCTCTGCCCTGCCTCGCTGCCACTTTAGAATA
>Marker29743
TGCATATGTTAACTTTTTCACTGCGACACGGAGCAATTAGCACCACCAGAGGCAATGTGTGAAGTATTTACAAGCACCTACAGGAAAGTTAGTAGCGGAAXXXXXXXXXXACCAAGTGGAATTCAAAGGTTTAAGTCTTTAGTCGCACATCTTGATCTCTCACTCTCAGATTCACTTTTTTTTTTCTCATCAAATCTAACAGAGACTAAC
>Marker33022
ACAGAGTGCCCCGTGATATTTTGTTTAGTATTTTAACGTTTGGGTTGTGGTTGCACTATGCTGTTGGCTTTATTTGCAATGTATAGTCTCACGAACTCAGXXXXXXXXXXTTATAATCTTTGTGGATGATATGATAAGACTGATAAAGCAGAACTGTGACATGGATGGTTTACTGTCTTGGCTGCATCTCCTTGTTCTCATGGATGATAC
>Marker46734
GTCCCGCTGCCTGGAAGACTCTGTGACCTGGAACAAAGACGACCCACCAAAGACCAAAGGATGTCAGTGAAGGTCAAAAGGCAACATTCCAGAATCAACAXXXXXXXXXXAAGAACCAGCGATAGTCAACTGTAATGGAGAAACAGAAATACGAATCCAACTTACAGTAAACACTTTCATCAATTTGTTATAAGTGCCCGGACATTGAAA
>Marker26271
GCAAACATTGAAGAAAATAGGTCAATGTAACCAGATAGGCAAACAGGTAACTCTCGATTTACGTGTGTTTAATTTACGCGTTTTTGTTATTATGCGACCAXXXXXXXXXXAGCGCCAGACCCAATTTCAAACTGCACGCCAGAGAGTTTCGCAGCTGGCCAATAGGTGGGAGCTCTGTTGCCATGGATACACTCTTCTGCTACTAATATG
>Marker20193
ACATATAAATAACACTAATAAAATAAAGAAACCAGACGTAGAGCAAAATAAAAAAAACGTGTAAGCTTCATTTAAGACTGAGATGAAGTGTGGCGAAGAGXXXXXXXXXXCCGCCCATGTCTGTCACATGTATGAGTGCCACAAATGTCACCCACCCCAAGACACGCTATGGGAGTCGATCAAGAGGTGCGGTGATGGAAAGTATTATGA
>Marker43997
AAGGTTTGTAGATTTCCACGTGAGGAAGTATGATGATTAATATGATAGCGTAGAGTCATAGAATTTTAGTATTTTATAGTTTTCGGATATGCATCTACTAXXXXXXXXXXAATTTTGGATCATACTTTGACAGGTAATTTGTGTATACTTAAAAGGTGACAAGAAGGTGATAAGGGAAGGAAGCTATGAAGAGCCAGAAATGACGACAGA
>Marker27164
TTATTTATCTATGAATCTCATATGCAGTAAAATACAACTTCCTCTCAGCATCTATATGCCCTGTAATTTACAATATCTAATTAAAGCAACTTATCTATCCXXXXXXXXXXTTCAATTTAACATACACACGTAATTACAATATCCAAACAACGCAACCACAAAATGTAACTTATTCATCAAGGCATATCATATGCAACATACGTAAGGATA
>Marker29047
TGTCTGTGTGTTCCCTCGCTGTGTTCGCCGCGCTGTCCCGCTGGCTAGTTATTGGGTTACAAAAATGAGTCCCCACTTACACAATGTTATAGGAGATAAAXXXXXXXXXXGAAATACTCGTCCTTATTGGCAGTGTTATTGGGAATAAAATTTTATGTTCATATTTATAAGTTGTTACTAATCCGTGAGAAAAAATGATGAAAATAAGAG
>Marker23136
ACGTGACCCAGGAGTGGTTGCGAGTCTACTGCCACCACGACACACCACACCGACCACCACTCTTAGAGGGTCACCACTGCTACACCACACCGTCACTGCCXXXXXXXXXXGTTAGGATAGGATAGGTTAGGTTAGGATAGGATAGATGAGGATAGGATAAGATACGTTAGGTTAGCTCTCACTCTCTATTTAACAAGTCTCACTATAACT
>Marker39396
TTAAAGAGAATATTCCTAGGAATCAGGTCGTAAGTTTTTGAGAAGTCTACAAGTATTACAAAAAAGTTTTTCTCTTACGTTTGGCCATAGTTGTCAGAAGXXXXXXXXXXACCATATAGTAATTCTTTGTAAAACCGTTTAAGTTGTTCCTCGATGAACATATGCAGCAATTCTATTTCCTTTCTACAAAAATGCAAACATCGTAGCCTT
>Marker33209
ATGACACGTTTTCATATCTATTCTGTTTACTATTTAGTGATTTTATACAGCTTCAGAAACTTATGTGGGGATTAAAATAGTGAAGACCCTGGACATTAATXXXXXXXXXXAACCTCATGGTGAAATTGCGTCTCAGTGGTTAAAACTATACTCCTAAGAACGAGGCATGGAGACACGATAAAGGAAACGCCTCGATATGATTCAGGTAAC
>Marker56920
GTTCTCAGGGGAGGCGATGTAACTTTCGGTAACAAATATTTTGGAGGTCAAACTAACTGGTTTTATGAAATACCATCGCGAATTGTCCTGCTGTATTCTGXXXXXXXXXXTTTTATAGGAGTGAAACAAACTCCGTAGAAATTGAAAATGTCTTTTTATAAATCAAACTTTATTGGAGATCATAAAAAAGTCTCATCTTAAACTGAAACA
>Marker32637
CGAGGGAAGAAAGTTATGAAGTGAGCATTTATAGTTCTTGACTTCGTCTGACCTTCAGTTACTTCACAATTACGGAGTCTCGCCCAGATAAGCCACGATAXXXXXXXXXXTCGGTCGTGATAAACCACCAAGTTGCAGGTCACCTTATGGGAAGCTAAATATACACTACTGTCGCGCTTATCACCACGCCACTATCGGCTGACCTGACGC
>Marker10696
GCAAGGCGACATGTGGCTTTGTAACACATTCTGCCCCTTTCAGGCTCAACAAATAGATTCCGATACTAAGATATGAAGTGAACTCGTTATGAACTTTTAAXXXXXXXXXXTCATCTCAGGCTTCTGTGTCACGTCAGTTGGTCGCCTCCACTACATTTTTTTTTTATTTATACCATGTGGGCTTTTCACGGGAATTTATGGGCTAAAGAT
>Marker34158
ACTATAAATAAAATTGCCTGCGCCACTGATGGGGGAAGCTGAACAGCGCTTCCTACACACTTCAAGTGAGCCTACAGGCGCTGTAAGCCTTAACGAAAAAXXXXXXXXXXAAATGATATTTTAAAAACAAACGATGTAGATTAAATGATTTCAACTCTCACCTTAAAAACAATTTAGTTTTGCATCAAAGTGAACAGCACGAGACGAGAA
>Marker51069
CTGTAACGTTGTGTTGTTATATCGCTTTCAATATATTTCGTTGGCTTAAACTGAAATATTTTAAAGTGTCGTTTAAACCTTTAACGTTTCATTCTGCAAAXXXXXXXXXXGTCCAAATACCAGTGCAGTGCAGTGCAGTGAGGGTGATAACACAGAGCATATCATATTTCCTCTCTCCAGGATCCCTCGCCTCACATAAAGATTAGACAC
>Marker28318
TATGTAGTTTCACAGCGAAGCCCGACAACACACACTGTTTTACCATGCCCTTTTCATAACGAGACTGTTCCATACCAGATACTTAAAGGAAAAAGAGCGAXXXXXXXXXXGTTACTGTGACGCGATGCCAAGACAGGCACGAAAAACACAGACAAGACGGACAGACAACAATACGGCGAGGTGACATAAGAGAATACCATCGTGACGAAG
>Marker39066
TTTGAATGCACTGGCTTATGAATCTTTTCTTACAACTATTTTGTTTTACTCAAAATCATGCATATAATGAGTTGACATCTAGGAGGTTCACTGTGCATCAXXXXXXXXXXATGTAAATCAATGCCATTAACTTCCATAATGAGTGAAAATAAACACAGTTTAAGTTTAGATTACTTTTCACGTATAGTTTTCCTTTCTTCTCTATGTATT
>Marker33351
CTCAATCATTCATACATAAACTATGGAACTCCCTACCTGCTTCTGTATGTCCGTCTTCCTATGACATAACTTCTTTTAATAGGGAGGTATCAAGACATTTXXXXXXXXXXGTGGGCCATTTATTTTTTAAATATTGTATATATTGCCTTTTATTTTTTATACCATGTGGGCTTTTCACGAGAATTTATGGGCTAAAGGGGATACTTTTTG
>Marker24862
TGATAATTCTTAAAAGAATATTCAGTGTTATCTTTCAGAGTTGTAATGTAAACTTTCACCATGTAATTTTACTACGTATGAGGAGAAACCAGAGAGAAAGXXXXXXXXXXCCCGAGGAAGATAACTGTCCGATACTTTCAATAGATGTTTTGACTTCCTGTTTCGATATTGTCGGAGTTACTATATTTTGGTAGAAAAATGTTTAAACTG
>Marker23941
AGTTAACTCTTGTATTAGGGAGTTGGACAGAATAGGGATGAGAAGAAGAAAGTCTTGAGCAGCGAGGCCGCATGAGGAGGGGAAGCATGCAGTTAGCAAGXXXXXXXXXXAAGAGGGGAGTTGATGAGACGAAAAGCTTTTGATTCCACCCTATCTAATAAAACTGTATGAGTGGAAGCCTCGCAAACATAAAAGGACGGATAAGGCCCT
>Marker48964
TATATGATTGCAGACACAGGTGTTTGCTCCCATATTATACTATTATACATAACATTTCCAGGATATGTGGTGACTTTAATGATGAGCAAGCCATGGATTTXXXXXXXXXXAGTGGTTGGCATAAGCATCCTCTGGCTGTCAGTCTTGCTGTCTATGCCCCAAACAATTCTCCAGATGCATGGAAGTTTGTGGCAGCTGATATCAACACAG
>Marker6581
AGTTGTAATAATGATAACAATAATAGTAGTAATAGTAGTAGTAGTGGCAATAGCAGTATGGTAATGGTAGTAGTAGTCGTAATAGTAGTAATAGTGATAAXXXXXXXXXXAGTAGTAGTAGTTGTTATTGTTGTTGTTCTTGTCATTGTTGTTGTTGTTGTTGTTGTTGTTGTTGTTGTTGTTGTTGTTGTTGTTTTTGTTGTTGTTGTC
>Marker20320
GXCGXCXGXGGXXCCXGXXGGXGCXCXGCXCGGXCCXGCXXCGCXCCXCCXCCCXGCXCXXCXXCXXGXGCCGXGCXXXCGXGXGGCXCGCCGXCCXGCXXXXXXXXXXXCGXXXXGXCXXGGGCGXXGGCXCXGXGXXXXXXXXCXXCXGXXXXXXXXXXXXXXXXXXXXXXXXXXGGGXXCGXGGXXGXXGCGXXXCXGGXXGCXXGG
>Marker27263
AACACTTAATGTCAGCGGAAATTAAGAGGTAGAAGAGATTTTTAGAAAGAGAAGTATAGGATGTAAGAAACAAAACTTAATGTCAGAGGAAATTAAGAGGXXXXXXXXXXAAAAGTTAAACGGCATAAAAGATTTTCGGGGAATGGGATGTAAATTGTGGATAGATTTCGACCTAACTGGTAAACTATTCCTTCTCACCACACACAAAAC
>Marker44219
TTCCAGTCGCTATGTGTAAACATGTTCCAACTAGAAGGGCTCAATCGATACTTCTAGTGACTTGCAATTTCTGTCGCATACTGACGTGTGAACCTGCCTTXXXXXXXXXXACTATTGTAATGATAATCTGCAAATTCAGATCTATCACTTTAAAAAGAAATAGAATCCATAATCTGATTTGATACTTAAGCACAGGGGTAGGCAACCTTT
>Marker26643
AGCTCTAATGTGATTGCTACTCAAGGAGTTTTATAAAAAACACACATGTAGTATGTTTTTTATAATGTTATTTTGACAAATAAACATGCTAGAATTTTATXXXXXXXXXXAGTATTGAAACAAAGCTTGAAATCATTGAAAAACATGAGTGGTGTGCATGTGATTGATTTGTCTCGGCAATATGGCAAATATTTTGGGGGGGGCCGCCAT
>Marker53268
CAGTGCGGCTGGTGCTGATGACCTATTATTCTCATTTTTGCCAGTTTTCTTTCAGCAGTTGGAAATGGTGATTATGTCTCTTACTAGTTCCAGTCTACATXXXXXXXXXXAAGCAGCTGAAAAGTTTTCTAGTAATTGTGTAGCTTCGAATCTTTCCCCGATGCAAGTTGGTATCTCTTCTCTCCCAACGCTGAATTTTCAAGACTTGTA
>Marker6733
TCTCGTCCAATACATTCCGAGTGAGTGCAAGCAGACAATACACTACTATTTATCTCCCCAAACAGGCACTGAACATACACTTCAAAATCCCTACACAACCXXXXXXXXXXGTGGTGGTGGTGGTGATTGTGGAGTAGTGATATTTAAGAGTAGTGGTGGTGGTGGTGTGGTGGTGGTGTTGGTGGTGGTTTTGGTGGTGGTGGTGGTGGT
>Marker25346
ACTGCTACTTCTACTTTACCACCACAACCACCTTCAACATTACCACTACTATTGCTGCTGCTGTTTTCTTTCTTTTATGAGAGAAAAAAAAGGAAGGGAAXXXXXXXXXXATACAACGTAAGAAACATTATCTAATTCTATACAGCTAATACTTACCTCAAACCTTCGCTCGGATTCATGAAAAGCGACGATGAACAATGGTAACTTTTT
>Marker39561
AGCAGGCATTAACACCAGTCACTGTGACGCTGTGTGGATGAGTTGCCGTCTGCCGATACTCCTTGAACTCTTAAGGTAAGGCAGTGTCTTTCCTGCTCTTXXXXXXXXXXCTACGGAACGAGCTCAGAGCTCATTATTTCCGATCTTCGGATAGTCCTGAGACCAGGCACACACCAGGACAACAAGGTCACAACTCCTCGATTTACATCC
>Marker37789
AAGGAAACTGGCAACAGAACAAAAACAGTTATTCACTTTGATATAACGCACACAACATTTCGTGCTGAACAATGAACGGATGTCCACTAACTGGCTGATAXXXXXXXXXXACACTCCCCTCCATGCCGGGCTCAACAGATCTCTTTGGTGGGTAATGATCGTAGCAATTGCCTAATATGCGATAAAAGTCTGCAACAATCAACACCCAAG
>Marker29237
GGTAAGTGATAATCTGTATGTATTGTGTTCTGCTCTGGTGATATCATTTGTGGAGTCTAAGTGCAGTCACATTATTGTTTTGAATTGACTATGGTTGCTTXXXXXXXXXXAAAGATCATCATTTTGATACATCAAGATGTATATTTTAAGGTGTATGCTTTGAGTTTGGAGACTTTATTGACATTTTGCATAGCATTTCCTAGTGTTGAA
>Marker41433
ACCTAATGATTCCACACTTGCATGATTTACTGAGGGCAAACAAAAACCGAAAAAGAGGCAGCCATTATGCGATACAACAACTTACGAATAAATGGAAAATXXXXXXXXXXCTCTAAGAACGTCCTTACTCGGGGTAACGTTTCCATAACGGGTGGGACTTCAGATACAATGTCTCCTTTAGTTCGTAAATTCCCATGAAAATGCACATAT
>Marker47443
GTGATTGTATACACCGCTTCCCTATTTCCACTTTGTGTTCAGCTTTGAGGTAAGTAGTCTGGAGATATACTTAAATAACTACGCGCCAAGGCTGTCTTAGXXXXXXXXXXATTGTTGAGTGGCCTTCTGTGAATATCAATCTGATAAAGAAGATAATTTGGCACTAGTGTTCAAAATGAAAAGGTTGACTTTATTTTAGATCCTTGACTC
>Marker34749
GCTTAAAACGATAACGACCCAGGATCTCCAGACGACCCGATTCCATGTCACCTCAGGTCGTGATCCTGTCGAGAGTCAGAATCAATGGTTGCGTGGTTCAXXXXXXXXXXTCGCCTGAAGTTGACAGTTCTCACCACAGCGGCTGTTCTCATTATCGACGTGTAACAGCATTTCCAGGATTTGATGGCCGGAAACACTCCTACATTACAC
>Marker14495
TTTTACCGTATTATCAAAGTTATCTTGTTCTTTTCTTTCCTTTATGTGTCTTTCTACTCTTCTCTCCATCATCATCTTTATAATTGTTCTCTTTCTTATTXXXXXXXXXXCATAATCATCCGTAATATATATTTTTTTTATGTTCTTTAACTCTCTTCATTTCAGTCTTTCTGCTTAGCCTCTCCTCTTTATAATCTTCATCCTTCTCCT
>Marker6390
ACGTGGGATGGGAGGAGGCGGCGAGAAACGGGTGGATAGTGGCTGGCGTGGCCCTGGTGGCTGCCCTCGCCCAGTCCACCTTCAGCCAGACCTCCACACAXXXXXXXXXXCCACCCCGCCGTCAGCGCTTGACGGAGGGGCTGACGCTTCCAGCACGCGGAATGGAACCATGGCAGGGAAAGGTAAGATCGTCAGGTGTATTAATTAACG
>Marker39356
AAAAACGAACGCGATTATTGTTACCAGGTAATATTCCTTATTCAGGCGTGATATATGTGTTCTTTGTTTACTGGTAAAACTCTGGATGAGTCTCTTTCATXXXXXXXXXXATAGTATAATTTCGAGAGACACTAGTGATTAAGAAGTGCTTATGTAATACGTAATTCAATATCCTTATACCTACATTTTTGTTTTTGCTTATTATATTTT
>Marker49246
CAAGTATGGAAGAGAGTTCGTAACATTTCTCGGAAGTTTTTCGGTGCCTACTCTTCCTGTATTGTCTCCTGCTGGTGAGACGGTGGCTGGTCCCAAGGTGXXXXXXXXXXTCGTTGTTAACTTTGTCTCCACTGAGAGTGACACCTATAGAAGTGCTGTTTCCATCTCAGAGGTGAAGATGAGTCTATCAGAGTGCAGTGCTTTGTTACC
>Marker20801
ACGTTAGTATGCGGCGGTGAGGAGGGCGGGCCGATAGACTGGTAGCGGAAGAGGTGGTGCGCGAGGCCACACTTTGGGCCGGGAGAGGCAATTGTGATTCXXXXXXXXXXCTGTCGCCACTGGTTGTGTCTTTCCGTGTCTCCTTTATATGGTAAAGGCCACAAATATTACTAATCACTTTGCTTTGTGAATCTTTTGCCTTCGTTATAA
>Marker35812
CAAAACTCATGATAAAAAAATGTTGATATTGAAGGGATTAAAACAGTCTTTATACGAGCTTCAGATTAATATTCCCCAACATTGCCAAAAGATTACCTAAXXXXXXXXXXACAAAATAAGGATAGTTACAAATAGTCACCAGGTATACAAATGGACGTCCCGATATAAACACACACCTACATATACTCACCAACCATTCTTATCCATAAA
>Marker42311
CAAGATTAAAACTTCTAACCGTGCTACAGCCAGACAGAGATACACAATGAGAACTAATGTATTTAACCCTTTCAGTGCTATGACGCATTTTCATATTCATXXXXXXXXXXAAGACTCTGGCCATTAATTTTTTTGACCCCCATAGACCCTTCCTAATGTCAATAAAATCGTCTCATCATACCCAAAAAATCATGGTAAAAAATGCGTCTC
>Marker18146
TAATCAGTGACCGTAATTATATAAACTCACCACGGATATCATTTTACTCAATAGTCTTACGTGTAAATGTTAAGTAGGAGGTTGCATTAGCACAAGGAGAXXXXXXXXXXTGTGTGTGTGTGTGTATAAGGAAGAGGTCAGTGCTGGAGAATGCAAGAGTGAAAGTGGGCAGAGCAGTGCGAGCGTATGTGACACAGTAGTGAAGGGCGG
>Marker23559
AGTTTTCATATTTTTTAGGTCACTACTCGTATTTAGCGATTTTTTACGGCTTCAGGGTAACAAAAGATTAAAACCTAAGCTATCCTAATCTATCCTAACCXXXXXXXXXXGCTTTCCCTGCCTTACGCTCGTCTTTATAGAGAAAAAATTGAGTGAAGCTAGTCAGACCACCTCTCTATATCATTCCTAACACACTGTTAACGCCCCTTC
>Marker10494
ACAAAAAGTATCCCCTTTAGCCCATAAATTCCCGTGAAAGCCCACATGGTATAAAAAAAAAATGGACAACTGAATGACACCAATTACAAAATATTAGATAXXXXXXXXXXAATCTTATTACATGTTGTATGCGCAAAGGGTTGAGTGATTAAATCCTAATCATACAAAGTCTCAAATGAACGGTTTATATTATTCTCTTAGAAGGAAGAC
>Marker72830
GTATAACGAGGACTTACTGTATTATCTCTTCAGTTATGAAGTTGTTAGAGAATAAATTGCATTTTCAATTCCAAATATGTAATGTTCATTCACGATGATTXXXXXXXXXXAAAACATCCAATCACAGTTCCACAGCAACACTGAACAAAGCAAAGCAAGTTATGTGAAAATCAGAGAATGAAATCTTGTCAAAACTCCTTTATAGTCAGT
>Marker22777
ACGTTTAAGAATTATTTGATTGTATTTTGTATGAGCCTTCACCCTTATGTTGTTCACACGTGAGCTCCGTGGAGTGGTCTCCGAATGGTCAATGATAAAAXXXXXXXXXXGGGGAGATAGGAGAGAGAGACGAGAGAGGAAGCAGAGAGGACAATCGCGGCTCTGGGCGGGCCGTCCTACGCTGCACAGGTGAAGACGGCATGAACGTTT
>Marker37749
TGGATGGGTGCGTTATTGTAGGTCAAGTCTGACCCGTCCCCCTTGAATTCTCTGAAGGAAGGTTGGAGAGGTATGGAGCGGAAATTGACGAGGGAGAGACXXXXXXXXXXTTTGTGCTTCATATAAACAGTAAGTGGAGCTATAAGTTGCAATGCAGTCTTTTGAGGTAATGTAGAAAGGAGGAGTAATGATAATAGGATGTTTAGTATA
>Marker17340
GTGATACGACCTTCGATAGACCTTACTAAAACCGTGGATTTTGGCATGAAAAGATTGAGTATGACAGCATAAATGGTTCATATTTCCTCAAAATGAGCTAXXXXXXXXXXAAAAAAAAAAATGGAAGTGGCAAGAGCACCAACACTATTCATGCTAATGTTGAACGAGTAATCTACAACTGTTACTCTTGTTGATGCTGTTTCTACTACT
>Marker38097
TGTGTCCTTTGTCCTTTGCTACATTATAGTTATTGTTAGATGTCACAAAATTCCTGACAGTCACTCCACTGACCCTCTTAAGGCTCACAATTTATTAACTXXXXXXXXXXTCCCAACAGAATAAACTTGATAAATAGAAGATTACACCTGACAGTGTGACACATGAAGGCTGCATGGGCCTAGGTTTGTTTGAGTTTTGGTATAACTGAT
>Marker52317
TACACCAATAATGATGATGATGATGACAATGATGATGGCAATTATGATGATTCACTCAACAAGACATACTAATACCTCATGTGTGTTATGCATGACTCATXXXXXXXXXXAGCAAGCTCAGAGCTCATAGACTGATCTTCAGGTAGGACTGAGACTACAACACACTCCACACACCAGGAAAGCGAGGCCACAATCCCTCGAGTTACATCC
>Marker12107
ACTTGGGCACACAGCAGCAGGTGCCGCAGTGGTGGGGCGGCTTTTTAACCCTTCCGCCTCAGGGCTCTGCTTCCTGGGACTGGCGAGTGAAGGCCGCGCTXXXXXXXXXXAGGAGCCGCCACTACATGGAGATATCTTTATGAGTTAATCTTGGTGTTTGGTTTTGTGGTTTTTGTGGTAATGGGAGACTAAAGGCGTGTTAATCCCTTT
>Marker32158
GAGTAAGAGAATTTAAAAGGCATTCGAAAGTGAGTTTCGTCAGGGACATAATAGGAAAAATATTATAAAAAGAAAGTTTTCCTGATAACATATAGCTAAGXXXXXXXXXXGAAATTTTACGCTTTAATTCATTAGTTGTAGAGTAAAGAGGAACTGCATAAAAGGAGAGCAAGTGAACCTCGCGAAATATTCAGCAAGGCTCAATAGCGG
>Marker50240
ATGGCACGTGATTTGGGTTCTTCTAGTTAAATAAATCGTTCTTTTTAGGAAAAATATAAATCGTGATGTAAATGTTACTAAAGAGGCAAAAAAATCATAAXXXXXXXXXXCTAATTAACTCTCAATGAGGAGGAAAAGCTAATGAGAATATTGAAGTGCGTCACAATGCACCTGTCACTCTTCGCAGTATGTGATATTACATCCAACAAT
>Marker19360
TCCACTACCTTTGTTCCTCATATAATCTCTCCTAATTCTATCCTCTCCAGTAACCTCCAGCACAGCATATAACATCACATTTCATAGTAGATAGAACGACXXXXXXXXXXAATCAACCAATATACTTTACCTCACTGCAACACATTCGTCTCATAAAGCAGAGAAGAGATGAAGGCTAAAAATATAAAAGAAAACTACACAACATTATCC
>Marker52652
CCAAAAGTAGTAGATATTTAAGAAGCAACATCTATATGGATTTTCTTTTTTTCAATCTTCTTGTCCTTAAATGTAAACTACTTATATTGTGTAAAGAATTXXXXXXXXXXAAAAAGTTAACTGCCTTTTGCTCACGACTCGTCAATAAAAAACACATGTCCCACTTGACATTTGGAACAAATTGGAAGCACTCAAATCTTTCATGGTTGG
>Marker54381
GCTTAGTGTTGACGGTGAACCTATAGAAATAATCTGGTTGGAGATATACTTTATAACATTATGTTGAGCGAGGGTATGCATCATTGTGTCTGAACTTGAGXXXXXXXXXXTGACATTACTTTCAGCCACTGTGGAGGATCAGGAAACCATAACCATTACTCTGCGTCGTGTAATGGGGTATTGGACACTAAAGAAGTCAGCCACAATATA
>Marker51578
ATGTCTTCCACTTACGGCTATGATTGTCATCTTGGTAGTCGTGACACGAACCCTACGTCTAAACGTATTTTGTTCAAGCAACTAACTGCACAATGAATGGXXXXXXXXXXTATATGAAGACCTAGTTGCTCTGCGGCATAAGTATTTCTGAGTTAAAAGTAAACACACATGAATATTTTCAGGATTCAATGGCAAAAATTACTTTTCCTA
>Marker24070
TATCTCAAAGCCGACCCGCGAGGAAACCGTTGCCCGGAGTGAGGAATCGTGGACAGGATTCGAACCAGTGCGCTTGAAGACAACTAGGACCCCAAAGCACXXXXXXXXXXAAATGACGTCTTGCAACTGTCCTTTTCGTATTCTTGCCTAGAAAATATCTGTAATGCATAAAATATTCCCTCGCATATTTTTTTTTAGCTTTCTTGCCTT
>Marker27195
TGATATTACTTAATTAGTAGTAATGAAGAAACTGAGAAAGTGTATACAAAGGTGTCTTGCTTGTCAGTTTATAGAACAGATTATCTTATAAAGTGTTTTAXXXXXXXXXXTGGATCCTTCATAACACTTCCCTATGTAGAGTAAACTTTTTTTTATGTTATTGGTGCTAAACCATACATCAAGCTCTACAAGAAGACTGTTTTGTATAAG
>Marker63176
ACTGGCAAAGAGGGGAGGTAGAGATCAGGGAGCCTTTGTTTACAACCATGTTTGTGGACGTTCGGCTGTCAGGTATTTTTTTCAAGTATTAAATCCAACTXXXXXXXXXXTTAAATTGAATATTTTCTCATTTGTCATCTGAAAATAGCCAAGAGAAGGCAAACTATCAATTTTTTCTCTAAAATTTGCGTGGGTTTATTTCTTAATGCA
>Marker39733
GCTTTTACGGCATTGTCAAGGGAGACTAAAAACGATTGCCTTCGTTATTTAAAGGCCCTCCAACAAACATGGAGGGATGGTAGGATGTCGTGTGTGGCAAXXXXXXXXXXATTCTTATATTAAAGCTGACCAACCGTTCAAACGTTGTATGAAGTTTTCATCTCTTTTACTGCAGTATAAATAGCGTGGACAATTCCAAAAAGAAAAAAA
>Marker7820
CTTCGCATGTTTGGGAAGGCTCCACTCACACAGTTCTATTAAATAAAATTTATTAGGTAGAATCAAAAGCCTTTCGTCTCAACAATTCCCCTCTTCTGACXXXXXXXXXXGCTAACTGCATGCCTCCCCTCTTCCCGTGGTCTCGCTGCACAAGGCTTTCTTTTTCCTGTCACCTCTATTGTGTCCAACTCTTTAATACTAAAGTTAACC
>Marker24775
TATTTTTTAGTAAAGCTGCGTTAACATTTCACTTCTCGACACAGTAATTCAATCCTTCTTGCCAGTCCATTACTCTCAACACACGGCCACTGCCTGCCTCXXXXXXXXXXAGAGGCGATATTTCATATTGCGGGTTGCCTTCTGTCTTTGACTTTCCCTCTAATTGTCGGAGTGACGCGGCCTAACCCAGCTTGCCAGTCCTGCACCACC
>Marker54480
TTCAAAACGGTAAAGATTATGAATAGGGCGTTGCACCAGTTGCTCTATGTAGGTGATGGGGATAATAAGACGAAAGGGTAGTTCACCAGGATGGTCAGCAXXXXXXXXXXCTAGCTAGAGGAGTGAATAGAGAGGTATATACTCGTAACATAGATCAATTTAATTTGAGACTGATGCTGTAGTCATTGCTGGATGATGAAAAATTTAGAA
>Marker55380
CCTTGCTGTAGTTCAAATTTCTCGCCATAAACAACCATTTCTAATCTGAATTGTTTTGTTTATTCTTGATTTGAGTAAGTGCTGGACGCATCTCTTCACTXXXXXXXXXXTTGCTGTTATTTATTTAAGCAAGAAAATATCTCAATCATCAGATTAAACTGTTTTATTTATTCATTTTCTTATTCTATTATTTCAACACCGGTCTGGACA
>Marker49601
AAAAGGCAAAAAATTTAATGTCAAGCAAGTTAAACATGAAGATAAATCATATAATAGCAAGCAAAACTCCATTCAAGATTATTGGTAACTCCTGTTGTATXXXXXXXXXXGGTTAGAGATCCTTCATTCAACTCTAAATCCAATTTCATTCAATAGTGTTAACTATAAGAAGGTATTATTGCCTCCGATCTTGCAAGACTGTAATCATGA
>Marker26510
TCTTTTTCCTTACCTTTCCAATGTATTTAGTAGAATGTTATGGTTAACAATATCAAATAATTTACGTAAGTCAAGAAATACCTCTAGAACATAATCTCCTXXXXXXXXXXTAACTTAAAAAAAAAAATCTTGTAGCATTTTATTCATGATTTGTTTCAATATTTTAAAGAAAACGCTTAATATAAAAACTGGCTGATAATTATTCATCAG
>Marker31668
GAAAGGGCTAAAAATTGCTAAACCAAATACGTCTACCAAGTCACCATCACGCAATCATTATCGTTTCTTTACTTTATATTAGTGTAGCTTGTCACAATCAXXXXXXXXXXCGATGTGTAGTAGGAGGGCGCCACTCAATATCTGGACGCGACATACAAGTGTGCACTACATCCCCGGGGCCTGACAGCGCGGGGGACCGTGTCTTGTTTG
>Marker39943
TGGAAATGTGGTATGAATAAGTATGTTTGGAAGTGTAGAGTGTGGAAGTATGTATGTAATATGTGTGTTTGCAATTGTGGTGTATGAAATTATGTCTGTTXXXXXXXXXXTCTCATTATTTATCTTGTCATCTTATTTTGTCACCTTTCTGATTTCATTACATTCATTTCATCGAAGCTGCATGATTGAGTTATCTCGTTTAGCCCCTTC
>Marker26337
ATGATAAATGAATTTGCAGCCAAAAAACGAAAATGAGAAACTTAAATAGCTTGGTAAAAAAGAATTAGTAGATTATTTGACATTTTTCTTTGTGGAATTTXXXXXXXXXXACTTCGTTAAAAGATGGCAGGGCGTCAGGTGTGGCAAATAGCAAGGCAAGGATGGCAGATATCTAATTGAACCGTGAACTGTTCTCATCACCAGGTAATC
>Marker38100
TGTTAACTCTTGCATTAGCAAGTTGGACAGAATAGGAATGAGAGGAAGAAGAAAGCCTTGTGCAGTGAGGCCACAGGAGGAGGGGAGGCATGCAGTTAGCXXXXXXXXXXGTTGATGAGATGAAAAGCTAAATATTTCTTATTTATTTATTTAATTTTTCTTGAAGTGACACCTATCAATTGATCAAAGGAATCTTGTATTAGAGATCTT
>Marker42757
GAACCCTGAGGATCACCACTATTAATAGCTTTAGGAGAAGAACAGTGGCCGTCTACTACAGCAGCAACAAAACGGTCGGAGAGCAAACGTGAGATAAAAGXXXXXXXXXXTATCAAAAGGTTTTGATATGTGTAACGCAACAGCAAAAGTTTCACCGAAATCTCTACAAGAGGATGACCAAGACACAGTAAGGAAAGCCAGAAGATCACC
>Marker68860
ACTTGGATTCAAAGATCTGGTTAAAAGAAATCAGAAATCGTAAACATCCATAGTTATAATTTGTCAATTAGGTCATGCTTATCTACTAAATAATATATGTXXXXXXXXXXTTAACAACATTCTACCAAACTCTGTTATAGTAAAAGATTTCTTTATATTTGAGTTTCATTCTATAAAACAACTATTGACTTAAAGGAATTGTGCTTTAAG
>Marker35698
ATTAGCACCTTTTGATGGATTTACAGGGTTGTCGATATCCACGATTTGAGTAATGTTGCCGTCTCCCATTACGCTGCCGTTTCTTGTTTCCATATTCATGXXXXXXXXXXCACTGCCACATAAAGGAAAGCTATTGATCGAATGCGGCTTGAGTCATGATAGTAGACCTTGTTATTTGCACACTTAACAGAGGGGAGTGCATGTGCTCAG
>Marker12104
GGTTAAGTCTTGCATTAGAGAGTTGGACTGAATAGGGATGAGAGGAAGGAAAAAGCCTTGTGCAGTGAAGCCGCAGGAGGAGGGGAGGCATGCAGTTAGCXXXXXXXXXXGTCAATCAGAGAACGGGAGTTGAGATGAAAAGCTTTCGATTCCATCCTATCTAATAAAACTGTATGAGTGGAATCCCCCCCCCCTCCCAAACATGCGAAG
>Marker33788
CATATACGTCACCATACACTTTTTATTTATTTACTTTTTTTCTTTGAGTTTACACAACATAGCGCGTCACGGAATGAGTCACACTCCATTACATGGCAAAXXXXXXXXXXCTTTCTCTTTCATTTTCTCTTTCGTTTTACTCAATGAAAGCACTCCTCCTGTATTGAAAGCTTTCCCTCGTGTTGATTTTTCTGTGTGTTTGTATTTTAC
>Marker30189
GAAGAAGTTAAAGTAATGGCTGTGGTGTCTATAGGTGGTCACCCATCCAAGAACTAACCAGACCCATCGTTGTTTAACCTCACTGATCGCACGGGAAGCAXXXXXXXXXXGCATGTGGCATATGAAACAGGTTGCAGGATTTCATAACAAGCTGTCTGGCTCTTTCAACTTTCAACTTTCCTCTGACTTGGAACTATCTCAAACCCTTTC
>Marker19238
TATCTGTAATATTAATTTTTTTTGTTTTATTTTATATGCATGCATAATCGAAGTCCCTTGGCACTAATCACTGTTTTCAAACACACACACACACAGCCAAXXXXXXXXXXCAAAAGTTCAGGTCTCACATAATAATGCTGAAAAAATTTGCATTACTACAGATTCTAAGAGTTTTGTGCATTAGAGGTTGTGGAAGGTGTTACAAATTGC
>Marker17044
CTCACAACTTTTCGCTTGAAACTTTTTCACCTCCTTAGTAATCACAAAGTTAATGGTGTGGTTATGAACATTATTATTTTTTCCTTTTGCTTTTATTTAAXXXXXXXXXXTCCATTGTGAATACCTGCCACAATATTACATCTCCTCTTATTCAAAAAGTTTTACAAATTGAAAGAAAATACATAAGTGTTTATCATAACATTAATCTGT
>Marker46391
CAAATGGCTAAAACATCTTCCTCTTCCTTTCGCATCGCTGACCACGCCATGTTGTCCTTGATGCTGTGTTTACAAGCGGACTAGCTGAGGCCATCCCATCXXXXXXXXXXCGGGCCTTAGCTCTTGCAAGCATGTCAAAGCTTGATTAAGTAGTGTTTCCGTGGTTGTTTTGTGGTGTTAGATATTAAGGATGGCAGTTTTGGTCCGAGT
>Marker44165
GAACATCATAGCTTTTCTTCATTACTACTCGTGAAGACACTCGGTTCTCTCCTCTATTGCCACCCTTGGACCAGCGTGCCGTCACTGCCATGCAGGCTTGXXXXXXXXXXAGTTCCTCTCAATCATACGTCCTTTGATATACTAACACCATAAAGTAAGAAACAAAAGAGACAGATTCCCAGCACCTGAGTTGCGTCAATACTGAGACGA
>Marker65275
GATCATAAAGAAAAAAATACAGAATTGGAATAAAAGTGCAATTAACTGCTTTCATAATCTATGTAGTATCAACTTCAATGTAAGGGATTGAAACATGCAAXXXXXXXXXXACACAGGTTCTTTCCCTTTCCTTACCTCCTGGACCGGCATTGGAAGGCTGTTTAGCTCGGAGATCTGCTGCCTCCTTCTTGGACCAAGGATACTGATCAA
>Marker47897
GCTCGTAATGGCAGTATAGTGAACTTGTCTTGCGTGAAAAAAAAGTGTGCTAGAAAAAAATATTAAATCCGCATGCACCAACAGTTTCTTTTATATTTTTXXXXXXXXXXTGCGAGCTGGAGAGTGTTTTATATATTGGTCCGCTACCAGGCAGACAAATGTCTCTATGAATACCCCACTTGATATAACCCTGGTTTGAATGTTTGGTGT
>Marker61775
AAATCAAGAAAATTAGATACTTCAACACTGTAAAGAAATTTTGTTTTCCTAAACATTCACCACTAAAAGCAAAAGTGGTGTAAGCAAGGAGCAACCATGAXXXXXXXXXXCACACACACACACGCACACAAGGATGAGAGGATGCTGGTCACTGACTCTTGCTGAGGTTTGATGTCATAAACCCATCACTAATTCCTAATACTGTTTTCT
>Marker69687
TATGTAAGTCAGGGGGATTAGAGGTGAAGAATCAACTGAAAGAGTGACTGGACACAGGATCACAATGGCACAGCTTAGGCCCTACATATGCAATTACGAAXXXXXXXXXXACATCTTTACTCAACTGCAAGGTCCAGCCACTTACCAGAATTGAGTAGCAGAATGGGTGCACTGACAGTCCCAGAACACAGAACACCAGGTATAGCACAT
>Marker23419
GAGGAGTATCAGTCACTATTGCTCCTAGATTCAACACTTCACAACTCTCCCTTGCTTCTTTCCCCCTCCCTCACTCGCATCCCATTCATTCCGTCCTTCCXXXXXXXXXXCTTTCCCACTCTCTTAGCTGCGGAAGTCTAGACAAATCAATGTGTTTTGTTTGAAGCGAGTATACACACCGCACTATCCTCAGACCCAAAGCCTCACCAC
>Marker38663
TTCGTTTTTTTAGCATAATCCTGTTGTCTGTCGTGTTACACTGACGCTCATTATCCAAAGAAACTAGATTTAATTAAAGCACGCGTAAAATATCATTATCXXXXXXXXXXAGCGCCTGGTGAACTCGACTCACGAACAAGAGATAGTGGGCTGGAATTTTCGTCAGGCCAGGGATGTTTCCAGTTTGTTCCGATTTTACCGCGAAGACTT
>Marker43408
AAGAAGGTATTATGGCGTAGAATAATTGTTCCAGTAATAAGTGCCAGCAAGTGAGATGGTGTGTGAGATAGTTTGGTGTGAGTGACCGATTTATTTTTATXXXXXXXXXXAAAAATATGATAAAGACAAAAAACTAAAGTGAAAAAATAAAGAAATCTGAAAATCTGAAAAAGGACCTCATCTCTTTTTTAACTTTGGGGCTGTGGAGTG
>Marker40611
ACGTAGACTACAATAACACAAAGGCATCACATTGTTGTTATATAGCAAAAATACACTTTTATTTCTAAACTACACATACAAAAGGGATGATTTTCATGTAXXXXXXXXXXTATTATTATTATTCCAGTAATGCTATTCAGGTTACATTCATTGTGATTATTATCATTTCATCATTGTTGATAAAAGCTTTACACAACATTGCCCTCGGGA
>Marker45070
ACCCAAGGGTGTAAGGAAAGCGCTCCACTCTCCACGGACGGGAGGCATTTTCCTATCTCACTGAAATAACGTCAACACATGACTCAAAATGCACTACACGXXXXXXXXXXGACGCGAGACAGAAACAATGTTTTGTTTGTAGTTTTCTCTCCTCCGTTGTTCTAAAACGATGAGCTGCACTGCCACACCACTGCTCCATCACACGCCTCA
>Marker20919
AAATATACGTTATCCATAAATCGTCATCCATAACATAATAAATGACAGCGCAGAAACCACAGGAAATATGGTCAGTTGATGTGATGCGCCGCTATCATGAXXXXXXXXXXCCAGTATGTTCTCCATTTTGCATCACACGGGACAACATTTGAATGAATTTTGCATTGAAACTAACAAAAAAAGCGAAAAAAATAATCAAAAATAAAAAAA
>Marker45387
TTGCTTTTTCTTATAATGAGTTTGATAAGTTTGTATATTAGCTGTAATTCTCTTTGAAATGTATATGTGATGGGTTGTAATCTCTGTAAGGACTAACTGGXXXXXXXXXXCATCTGATATTATTTTGTGTAATTAAGAAATACATACCAAAGACTTATGTTCTCTTAGCAGATTTTGGTTCATAAAGAAAACAAAAGACGAACGCTGGTA
>Marker57411
CTGAGGGGAGGGAGGCGATGAATGGCGGACGCTGAGTGGAGTGTGTAGACATATAGTGAGAGAGGGATACTTTACTTGAAGTGTGTTAAGGTGAGGGACGXXXXXXXXXXCACTACTGAAGGAAAAAGGAGAGTTAGTGTGACCTTGTTTAGAGAAGAGGATGATTGTATAGAGGGTTATTCTTGTTATCTTAGAGGGAACTTAACCTCG
>Marker22851
CAGTGATCAACGTGGAATGATGTGAGTTAACTGCAAGTGCGTAACATTGGTATGTAGGGAATAATGCTAACAGGGATTCATTCGAAGCTTTCCGAAGCTGXXXXXXXXXXTATTTTAGAACTGGAAATCTTAAATTCAATGAACATCACTCATACCATTAGTCACTAACAATCATCCATTTCACATCATAGTCACCGCGCATCATTCTCC
>Marker37410
GGTTTGGTCGAGATGTAGACTATAGGCAGAGAGTCTTTGCCACCATTATGCTCCACCACTTAGGTTCGCCACTCACAGTGTATCACAGCAAGGTGAGTGGXXXXXXXXXXAACTTTTGCTCCTTGGTAAGAGAAAGAAACCCTGAGGCAGTGAGAAGAATGAAGATATATAGATGAATTGACATCATGGTTTGAGGAAAGCAAGGTGTGC
>Marker42426
CGCCGCATGTTTGGGGGTTCCACTTATTCAGTTTTTCTTGATAGGATGGAATCAAAATCTTTTCGTGTTATAAACTCCCCTTCCATGACTGACTGTCTTCXXXXXXXXXXGCTAACTGCATGCCTCTCTTCCTCCTGCGACCTTACTGCACAAGGCTTTCTTTATCCTCTCAACCCTGTTCTGTCCAACTCCCAAATGCAAGAGTTTACC
>Marker41453
GCCCACTTTGGGAACCACTGCTCTAATGGCTCAGACAACTCCTGACTCGGATGATGTAAGAGCTATCAAGGGTATTTTAGCCAGTATACTAATCTAGCGGXXXXXXXXXXGGTCAAACTCGAGCAGGGTTTAATATACTTACACACAAACAGATATATATACACACACACACACAGTTTAATAAACAAAAGCATTTTCTTTAAGGTCTAC
>Marker56055
ATTATCAGCCCATGTGGAATGTAAGTCACATGAGAGTTTTAATGAAAACAATAGCAAAAAAACTATTATGCTTTCATTCTGGCTGAGACAAGTTTCACACXXXXXXXXXXGCACCAACTTGGTGCCAGCACTGCTGCCCTCACACAGCAACTGGTAGTCCTCTTGCCCTGGTAAAAACTTCACAATACGCACCTCCACACCAGGCAGAGG
>Marker42574
TGACCTGATGTTACATGAAACAATGACACATACATAACATATTGTCAAGGTAGGCTAGGTGAAGAAAGGTTAGTTTAGGTTAGGTGGGGTGTTGAGGGGAXXXXXXXXXXCCTACAGCAGTATCCAGTTAAAATGTCCCTAGGTCAAAACAGCCTCAAATGCCAATGAGGAAAACAGCCACTAGTCTGAAACTGTGGAAAATCACCAAAT
>Marker24501
CAGCCATAACACAAGACCATACTTTCACATCAGTTTGCTTGTCTCGCCGGGCTTGACTCTCACGCTGCCTCGCTACACCGCCACCACACACCGCTGACATXXXXXXXXXXTCGCGAGCGTCTTTGTGGTGTCTCTATTAGGCAGGATACTCAACACTCTTGCCAGATTCATGCCATCCAGTTGAATCCCTTTGAGCACTTTACTCCCTTC
>Marker36368
CATAGAGAGAACTTTGTCATGCAGCACGTGTTATTGCGCTGAGCTGCTGCTCACGTGATTTGCAGTGAGCAGCATCTGCATGCACTGGTGTTACTATGCTXXXXXXXXXXAGAAAGTAAAAACATTCTAATTTCACTATTTACATTTTTTTACCATTCCCAAGAACACCAACACCACAGAGTCGGGGTGACGCTCGCACTCCCGTGGAGG
>Marker44045
TCTCGAATTGATTGAATGACAATAGTTAGAATAATATAAAATTTACTCTTGAACTTTATAATGAGAATAGTAACTTCCTCAGCAAAAGAATGAAATTAATXXXXXXXXXXGGTAAGTTCGACTAGAAAATGTCTTTAACGGCTTAGGTTCAGGAGATTATTAAGATTGAAAGTAGATAAGTGATAAATAACATAATAGATAGGACACTGT
>Marker27811
TCCTCTCCACTTAAATCCTCTGATCTGCTAACAATCTGCCAACGAGATCTGAAAATGTTTTCTCTACATATCAGAGGACTTGACGGAGAGGGAGATGGCTXXXXXXXXXXGAGGGGGGGACGAAGAATTAGATCTGATTTCAAATAGCAAAGGAACCTGATTTACTCCTTGGTTATAATTAGCTGATGGATAAAACTAGTGTATTAATTA
>Marker32040
CCTAGCGCGAGAAAAATAGCAGATTCCACCATGGTAATATTTTATGTAATGATGATAATGATTTTTTTTTTTATTTATATAAGAAATTACTTTAGATGTTXXXXXXXXXXTGTTAAATGAATTCACGGTTTATTATACATAAACCTACACGAGTTTTCACATACAAAGTAAAACTAACAGCTGGATCAGATATCACGTTGAAATAACTTA
>Marker23226
CAATAATTATCTTTGGATTTCGAGTTGGTATGATATTGGAAAAAAAGGAAAAGAAAACTGTATACTTAAACGTTTCTGTCGTAAAATAGTGACACACCATXXXXXXXXXXCCAACACTAAAATGTATTGAGATAGGTAGGACTTCTAAAATATGACTAGAGATAGGATAGTTTAAGTAGAGCTCTAAGTATAGTGTAGGAAGCTTGTGTT
>Marker20052
GCCTTGATCCTCTTCACAACCTGCAACACAACAGGGAATTAAAGACACATACACTAAACACGACACTCACCTCACACTAACTTCATCCCCCCCTGACACAXXXXXXXXXXCCATCTCAATATGCTAAAAAGATTGCTAATTATTATCCAGAGTGTGAAAAGGCTTCCGAGTTATAGAAATCACTTGATAATTCTATACCTGCACCATATA
>Marker55559
GAAGGGGTTAAAATCTTTGACATAATTCTTTTTAATCTCTTTATTCAGGAATGATTTTTGTGAGTGATTTTTATTATTACTTCCATGCTGTTATCCGCGTXXXXXXXXXXTTCCACAATGATTAATGTTTATGCACGAAGGGTCCTGGCTGAAGCTAACGAAACTGGGGAAAAGTCCAGTGAAGGTAGTAGTGCTAAGCTTAACGTCTAC
>Marker48581
ACTTATTATGACCCTGCCTTCATTCCAAGGAAGGAGGCAGCAAAACTCACTGTCCCAAACTTTGCCACGGGAGGCATAAACTCGGACTACAACACAGAGTXXXXXXXXXXAATTATTAACGCTCTACAATAGAATCTGGACTGTTCTTTGTTGTTGTCCTACTGTAGACCCTCGTCCAGCTGTCTGTGGCACTTGGATAGCAGGGATGTG
>Marker42561
AAAAGTGTTGAATATCATGAGTTATTTATTACTTTTTACAAACACCACGAAATTAAAGAAAGGAATAAAGGCAGACTGTCCATTAACTTCTTCTATAGCAXXXXXXXXXXGTGAAGACTCTTGCCATTAGTCTTCTGACCTCCATAGATCTTTCCTAATGAAAATAAAATAGTCTAATCATAACCTAACCTCAAGGAAAAAATGCGTCCC
>Marker30590
TTTCATTGGCACTCCTTTTCCCCCTCCTTTTCTTCATTAATTCAGTTGAACTATTATTCCTTCCTCTTTCACATTTATCTCTATCAATTTTTTCTTGTTTXXXXXXXXXXGTGGAAAGCTGTATTTCATTTGCAGCATTTACGGAGAGTATCAGGAAGCTGGGTAGCCTTTCCATTGTTTTTACACAGAAAGTCTGAAACTAAGTAAGTA
>Marker41859
AGGACCTGTTTTTGTGTTTGTTTTGGTGACTATTTGGTGATTTCATACATCTTCAGAAATTTATGTAGGGAATAAATTAGTGAAGACTGTGGCCATTAATXXXXXXXXXXCAGAGGAACGAAGTTTATTTAAGGGGAGCGAACTGCGTAGCCGGGCCAGGACATGGTGTATGGTGGTGATGGTGGTGGTGGTGTGGGTAGAGACGTCTCC
>Marker36167
GTGTGATGAATGAAGAGAATGATGACGCTTCCCTTTGAACCACCAGTGCGGTTCCCGAGGCGGACAGGTGAGAGTGGCGAGGAAAGATCAGGGTGCAGGGXXXXXXXXXXTGGGCAAGAGACAACAGCTCTATCGGTAAGGGTGGCCACGAATACCAAGGTGTTCCTCAAAGACACCGACGCCTCAGATAAGCGTGAAGATGATGGAGAC
>Marker35689
GTGTCGTTGGGTGATATTTGATACGCCAAGAGCTTCAGTCAGAGTTCTAAAGGAAGATGAAAAGGTTATGTATTCCCACACCAGGCTAGGGGGAGGGATGXXXXXXXXXXAAAATAGCCCAAGTGAAGAGGAAATGGGAGATAATTTGTGCGTATTATTGTGAACTTACTGTATGGAATGTGTGGCGAGAGAAATCTGTATGCATGTGAG
>Marker35460
CGACCAGTATTTCGTTATAACAGGATTTCCTTACGTTCTTCTTTACTGCCTCCGGAATGACGTATTTATCTTCAGTTTTCGCTATATCATAACGTTTTTTXXXXXXXXXXGATTTCGTTATATTGTTCTTTACTGCTCCCAGAATCACGCATTTATCTTCAGTTTTCGCTATATGGTCAAATTTCTTGATGTGCCTTTCGTTATATCAGA
>Marker13668
ATGGAGACTCAAAGTCTTGATTCATAAATTTCACAAGCAAGAAATAAGTTTCTTCCTCATCTTTATCTCAGCATAAGTAGTATCCTAAATGTTACTCTCAXXXXXXXXXXTTTATCTTCCAACAGAAAAAAAAAAAATGTCACACGAGGACATCTTGGTAACTCAGGTGAGGTGACAGTGACTAGGACCACAACACAGAACAAACAAAGT
>Marker36680
AGCGGTAGCATTCTCTTCTCTCGCGTCTCTCCCCGTTCTCTGTGTTTCCAATGCCAGTGCTGGAGGAGTCTTTGCAGCTGCGTATTTGATATTTTTTGTTXXXXXXXXXXATTATTGTTGTTGTTTATGTATTTCTAGGTGTAATTTAAATGAATGAAAGGTTTTAAACTATTTATTTTCTTATTGTTTTGGGCTTCTTTGTATTATGAC
>Marker52305
AGCACCCCGAGATACTTATCTAACCTTGCCTAATGGAGGGACTGCGCCATGATCTAACCTATCTTACCTTAATATAACACCATTTCCTATATATATCCTAXXXXXXXXXXCCCAGTTTAATACCTATTATCCTCCACACAGGTCACTTACCAACAATAATAAACTGCAGTCACCGTCTCCCTGCACCATAGTAATGCCCAGGATTTCCTT
>Marker32107
TGCTCACTGCTAGGTGAACAGGGGCTACACATGAAAGGAGACACACCCAAATATCTCCACCCGGCCGGGGAATCGAACCCCAGTTCTCTGGGTTGTGAAGXXXXXXXXXXAGTCTTCCCCATTACGGAGCGAGCTCAGAGCTCATAGACCGATCTTCGGGTAGGACTGAGACGGTGTGTGTGTATGTGTGTATGTGTGTGTGTGTGTATG
>Marker35013
TAGGAGGGTGGCATCCGTTAAATGAGACTTCTGGTATAAGAAAAACGCACAGAAAATTGACTCTCACAACGCTGCGGAGGACATCGGAACTAACTGGGCTXXXXXXXXXXGGTTGTCAGTGGTGGTGGTCATGGTGACTGACCAGAGGAGCACAACAGTGGTCTTGATAGCAGCGTCTTGGAGTGACACGCTACTCAATCCTTACTAACT
>Marker72268
TTCTTCTATAAGTATTACAATTTGTGAAGATAAGACGAGGAAATCTTTGAAAACAATGTCTGTAGTGTATGGAATAAATGCATACACACATATTCTCTCTXXXXXXXXXXCTCTCTCTCTCTCTCTCTCTCTCTCTCTCTCTCTCCTCTCAGTATATCGCACTTATCGCTAGCCATTACCGGCCATTACAACTCGACTGCCAGACAAATA
>Marker74492
CCAACCAGGTTAGGGCATTATTAGGGTATAGTGAAACTAAATTGTTCTGGCCCACAGGATGAGGCAGATAATCCATGCAATGCTGCCATATCTCTCATTAXXXXXXXXXXGGATTATGCCATAAGTAAATTGAATACAGTAAAGGTGCTGGTTATAAAAGTGAAAATGAGACTGATAATTTACATAATATTTACTGTTATATCCCCTCGT
>Marker81606
AAGTGAGTTTGTGAACTGGAGGCTGTAGGCTCAAAGGTTTCAGCGTCTTAGCTCACTACTTTTAACAACCTCAGGTAGAGGTCACTGGAATTCAATTCTCXXXXXXXXXXGCTAGGAAAAACTATCCATGGGAACTCGCTTGATAATCTCTGTGTCCTTTGAATATAGTCCTCATAAGAATCCTGGGTTTGAGTGACGCCTGGCAAAACA
>Marker55186
TCTCTCTTATATAAAAGAAATAACCTAATTTAACGTAACCTAACCTCACTTATCATCACCAAGGCAGACCAGAGCAGTGCAGTGTAGGTGTCGTGGTGCAXXXXXXXXXXCAAGTCTACACGGATTGTATGATAAAGTTAAGATTTTATTTATTTTGCATGTGAGTATCTTGTTGGTGATGGTGGTGATGCAGACTTTCTTAACCCCTTC
>Marker63936
CACACTCTCCCCTCTCCCTGCCAACAAGCATGGAAACTTGTGGGACCTAATCTAACCTAAGCTATCAAATCTCTGATCTATCCTAATCTACCTAACTTAAXXXXXXXXXXAGCCACAGGAAGTTGTATCAAGGTTGACTACAGGGGGGAGCTCTCTCCAGTTAGCCTTGGTTGCATCCCCCTGGACCTCCCAAAATACTAATTATCTAAC
>Marker71705
TAACTTTCTTCTCTCTTGAAACTTGTCACGCTAATGCTGGACTAGTGTTTCACAAGCTTACATCTTTTACCAGTAAGAGCGTAACATGTAACATTAACGTXXXXXXXXXXTGTGTTTGCGCTTGCATGTGTAGGAGTGTAGGACGTGTAGCTATAGTAGTAGTAGTAGCACACGCAACTTAGCCGCCCCATCCATGAAACTGTTGCCCTG
>Marker115576
ATCATGAAAAATGTGAATTAATTGTAGAAAATATCATAACTTGAAGAACTTTCAGATTTTGTATGTTTATAATTCTTAATTTGGATGAATTTATCTTGGTXXXXXXXXXXGATGTTACAAATAAATATTACCATATTATGATGATTGGATGTAGTATTTGATTTTCTAAGAGCTACAGCTATCCGAGAATATTTTGCCTAAATAAAACAC
>Marker47574
GAAGGGGTTAATATCTCTTCATTTTAAAATAAACTAGAACATTGATGCTTTATTGATTAATGTCAAGTTAACGCACAGGAAATCGATGATGGTAACAGCAXXXXXXXXXXTGTTGTTTAGGATAGAAGTCAAGGTATACGTTGCTGAATGCACCTGAAGTCTTTGGGTTATGGTAAGGTTATATTCCTGGCTGTTAAAGTTATCTGTAAG
>Marker74437
CTTCCTTACTTCTTAACCAAAAACCTTATTCTTTCACACGGTAAGACGATTATACACTCCTTGGTTTATTTTTGTCTTAGTATTGGTAGGTATGATTGGCXXXXXXXXXXGTCCCTGGTTTATCTTTTGTGCTAGTATTGGTAAGTATGATTGGGCTTAGAAGCATCAGGATAAGGTGGTGAGTGTTACCCATACCCGGCTCATTAGCTC
>Marker45171
AAAGTGGTTAATAATTAGATTTATATAATGAACCGTGCGTGTGATCGTAAACAACTCATAACGAGGAGGGTTCTTTACTTCCCTTGCACTAAGTCACGCTXXXXXXXXXXTGTGCTGGAGGTTGATCATTAGATGGCGCCGGGGCTTAAGAGGCGTTACTGGCCACTCTACTGCTGTCGGAGTGAAGCTGACCAGGCATAGTGTGGGGCG
>Marker31324
GAGAACCGCCATTAGTCTTAGAGAGACTCGGACAAGATCAGGGATTCTCTGTCTCTGTAAGGCGCCTGCAAATGCCTCATCTAAGGAATAGCTTATCCAGXXXXXXXXXXAGTAGTAAAAGCACTACCACCACCACCACCATTAGCAAAAGAGCCGCCACTACCACCATCACCGCTAGTGAAGATCTTGCATACACCTGAATAATTTCCC
